# Supplementary material for: Whole-Genome Sequence Analysis and Subtractive Screening of Lactobacilli in the Searching for New Probiotics to Protect the Mammary Glands
Source: Int J Mol Sci. 2025 Nov 6;26(21):10809. doi: 10.3390/ijms262110809 (PMC12608424; doi:10.3390/ijms262110809)
Supplement: Supplementary file 1 [file ijms-26-10809-s001.zip]

Archive with 8 entries (8 files):
- Table S3. CRISPRCasFinder_results_L. salivarius 48.docx
- Table S4. PlasmidFinder_SampleID_13_L. salivarius 48.txt
- Table S5. Mobilome Prediction_SampleID_13_L. salivarius 48.docx
- Table S6. ResFinder_genome ID_13_L. salivarius 48.docx
- Table S7. Virulence factor database_genomeID_13_L. salivarius 48.txt
- Table S8. ClusterBlast scores for query sequence.txt
- Table S1. Minimum inhibitory concentration values of the Lactobacillus sp. (1).docx
- Table S2. ANI and DDH.xlsx
