# Supplementary material for: Whole-Genome Sequence Analysis and Subtractive Screening of Lactobacilli in the Searching for New Probiotics to Protect the Mammary Glands
Source: Int J Mol Sci. 2025 Nov 6;26(21):10809. doi: 10.3390/ijms262110809 (PMC12608424; doi:10.3390/ijms262110809)
Supplement: Supplementary file 1 [file ijms-26-10809-s001.zip › Table S4. PlasmidFinder_SampleID_13_L. salivarius 48.txt]

plasmidfinder Results

Organism(s): Gram Positive

****************************************************************************************
Rep2
****************************************************************************************************************
Plasmid    Identity    Query / Template length    Contig        Position in contig    Note    Accession number
****************************************************************************************************************
-          -           -                          No hit found  -                     -       -
================================================================================================================

****************************************************************************************
RepL
****************************************************************************************************************
Plasmid    Identity    Query / Template length    Contig        Position in contig    Note    Accession number
****************************************************************************************************************
-          -           -                          No hit found  -                     -       -
================================================================================================================

****************************************************************************************
Inc18
****************************************************************************************************************
Plasmid    Identity    Query / Template length    Contig        Position in contig    Note    Accession number
****************************************************************************************************************
-          -           -                          No hit found  -                     -       -
================================================================================================================

****************************************************************************************
NT_Rep
****************************************************************************************************************
Plasmid    Identity    Query / Template length    Contig        Position in contig    Note    Accession number
****************************************************************************************************************
-          -           -                          No hit found  -                     -       -
================================================================================================================

****************************************************************************************
Rep1
****************************************************************************************************************
Plasmid    Identity    Query / Template length    Contig        Position in contig    Note    Accession number
****************************************************************************************************************
-          -           -                          No hit found  -                     -       -
================================================================================================================

****************************************************************************************
RepA_N
****************************************************************************************************************
Plasmid    Identity    Query / Template length    Contig        Position in contig    Note    Accession number
****************************************************************************************************************
-          -           -                          No hit found  -                     -       -
================================================================================================================

****************************************************************************************
Rep_trans
****************************************************************************************************************
Plasmid    Identity    Query / Template length    Contig        Position in contig    Note    Accession number
****************************************************************************************************************
-          -           -                          No hit found  -                     -       -
================================================================================================================

****************************************************************************************
Rep3
****************************************************************************************************************
Plasmid    Identity    Query / Template length    Contig        Position in contig    Note    Accession number
****************************************************************************************************************
-          -           -                          No hit found  -                     -       -
================================================================================================================


Extended Output:
