# Supplementary material for: Whole-Genome Sequence Analysis and Subtractive Screening of Lactobacilli in the Searching for New Probiotics to Protect the Mammary Glands
Source: Int J Mol Sci. 2025 Nov 6;26(21):10809. doi: 10.3390/ijms262110809 (PMC12608424; doi:10.3390/ijms262110809)
Supplement: Supplementary file 1 [file ijms-26-10809-s001.zip › Table S7. Virulence factor database_genomeID_13_L. salivarius 48.txt]

 				 
				

Reference:
Altschul, Stephen F., Thomas L. Madden, Alejandro A. Schäffer, 
Jinghui Zhang, Zheng Zhang, Webb Miller, and David J. Lipman (1997), 
"Gapped BLAST and PSI-BLAST: a new generation of protein database search
programs",  Nucleic Acids Res. 25:3389-3402.

Database: VFDB core dataset - genes associated with
experimentally verified VFs 
           4496 sequences; 5,582,637 total letters


Query= NODE_1_length_494042_cov_106.399466
         (494,042 letters)


Distribution of 10 Blast Hits on the Query Sequence
Mouse-over to show defline and scores. Click to show alignments


                                                                 Score    E
Sequences producing significant alignments:                      (bits) Value

VFG046465  (tufA) elongation factor Tu [EF-Tu - Adherence] [...   172   2e-40 
VFG000079  (clpC) endopeptidase Clp ATP-binding chain C [Clp...    74   2e-10 
VFG000080  (clpE) ATP-dependent protease [ClpE - Stress surv...    68   1e-08 
VFG048830  (gndA) NADP-dependent phosphogluconate dehydrogen...    54   1e-04 
VFG002105  (wipC) Dot/Icm type IV secretion system effector ...    48   0.009 
VFG039381  (coxCC4) Coxiella Dot/Icm type IVB secretion syst...    48   0.009 
VFG001968  (Cj1440c) sugar transferase [Capsule - Immune mod...    48   0.009 

>VFG046465 (tufA) elongation factor Tu [EF-Tu - Adherence] [Francisella tularensis
              subsp. tularensis SCHU S4]
          Length = 1185

 Score =  172 bits (87), Expect = 2e-40
 Identities = 191/223 (85%), Gaps = 2/223 (0%)
 Strand = Plus / Plus

                                                                          
Query: 242650 tccaggacatgctgactacgttaagaacatgatcactggtgctgcacaaatggatggtgc 242709
              ||||||||| ||||||||||||||||| ||||| |||||||||||||| |||||||||||
Sbjct: 246    tccaggacacgctgactacgttaagaatatgattactggtgctgcacagatggatggtgc 305

                                                                          
Query: 242710 tatcttagt-tgttgctgctactgatggtcctatgccacaaactcgtgaacacatcttac 242768
              |||  |||| |||| ||||| | |||||||||||||||||||||||||| |||||  | |
Sbjct: 306    tattctagtatgtt-ctgctgcggatggtcctatgccacaaactcgtgagcacattctgc 364

                                                                          
Query: 242769 ttgctcgtcaagttggtgttgaatacattgttgtattcttaaacaagtgcgacttggttg 242828
              || ||||||||||||||||   | | || ||||| |||||||||||||| ||| ||||||
Sbjct: 365    tttctcgtcaagttggtgtaccaaaaatcgttgttttcttaaacaagtgtgacatggttg 424

                                                         
Query: 242829 acgatgacgaattacttgacttagttgaaatggaagttcgtga 242871
              | ||||| || ||| | ||  ||||||| ||||||||||||||
Sbjct: 425    atgatgaagagttattagagctagttgagatggaagttcgtga 467


 Score = 75.8 bits (38), Expect = 4e-11
 Identities = 74/86 (86%)
 Strand = Plus / Plus

                                                                          
Query: 243392 ccacaattctacttccacacaacagacgttactggtgttatcgaattaccagaaggtgta 243451
              ||||||||||||||||  || |||||| ||||||| | | | ||  | ||||| ||||||
Sbjct: 985    ccacaattctacttccgtactacagacattactggagctgttgagcttccagagggtgta 1044

                                        
Query: 243452 gaaatggttatgcctggtgataacgt 243477
              ||||||||||||||||||||||||||
Sbjct: 1045   gaaatggttatgcctggtgataacgt 1070


 Score = 56.0 bits (28), Expect = 4e-05
 Identities = 79/96 (82%)
 Strand = Plus / Plus

                                                                          
Query: 243050 gaagatgtatttacaatcacaggtcgtggtactgttgcttctggtcgtatcgatcgtggt 243109
              |||||||||||  ||||  ||||||||||||||||||   |||||||||| || || |||
Sbjct: 646    gaagatgtattctcaatttcaggtcgtggtactgttgtaactggtcgtattgagcgcggt 705

                                                  
Query: 243110 acagttaaagttggtgacgaagttgaaatcgttggt 243145
                ||||||  ||||||| ||||||||| | ||||||
Sbjct: 706    gtagttaacattggtgatgaagttgaagttgttggt 741


 Score = 56.0 bits (28), Expect = 4e-05
 Identities = 58/68 (85%)
 Strand = Plus / Plus

                                                                          
Query: 242438 catgtaaacatcggtacaatcggacacgttgaccatgggaaaacaactttaacagcagca 242497
              ||||||||| | |||||||| || ||||||||||| || ||||| ||| | |||||||| 
Sbjct: 34     catgtaaacgtaggtacaattggtcacgttgaccacggtaaaactactcttacagcagct 93

                      
Query: 242498 attacaaa 242505
              ||||||||
Sbjct: 94     attacaaa 101


>VFG000079 (clpC) endopeptidase Clp ATP-binding chain C [ClpC - Stress survival]
              [Listeria monocytogenes EGD-e]
          Length = 2463

 Score = 73.8 bits (37), Expect = 2e-10
 Identities = 52/57 (91%)
 Strand = Plus / Plus

                                                                       
Query: 400577 ttagttggtgctgctcctggttatgtaggatacgaagaaggtggacaacttacagaa 400633
              |||||||| ||| |||| ||||||||||||||||||||||||||||| || ||||||
Sbjct: 1753   ttagttggggctcctccaggttatgtaggatacgaagaaggtggacagctgacagaa 1809


>VFG000080 (clpE) ATP-dependent protease [ClpE - Stress survival] [Listeria
              monocytogenes EGD-e]
          Length = 2175

 Score = 67.9 bits (34), Expect = 1e-08
 Identities = 88/106 (83%)
 Strand = Plus / Plus

                                                                          
Query: 400590 ctcctggttatgtaggatacgaagaaggtggacaacttacagaagctgttcgtcgcaatc 400649
              ||||||| ||||| ||  ||||||||| ||||||| | ||||||   |||||||||||||
Sbjct: 1529   ctcctggctatgttggtcacgaagaagctggacaattaacagaaaaagttcgtcgcaatc 1588

                                                            
Query: 400650 cttatactattattttgttagatgaagttgaaaaagctcatccaga 400695
              | ||||  || ||||||||||| ||| | |||||||| ||||||||
Sbjct: 1589   cgtatagcatcattttgttagacgaaatcgaaaaagcacatccaga 1634


>VFG048830 (gndA) NADP-dependent phosphogluconate dehydrogenase [Capsule - Immune
              modulation] [Klebsiella pneumoniae subsp. pneumoniae
              NTUH-K2044]
          Length = 1407

 Score = 54.0 bits (27), Expect = 1e-04
 Identities = 60/71 (84%)
 Strand = Plus / Plus

                                                                          
Query: 247178 acggagcaggtcactatgttaagatggttcataacggtattgaatacggtgatatggaac 247237
              |||| ||||| || ||||| ||||||||||||||||| ||||| || ||||| ||| | |
Sbjct: 527    acggtgcaggccattatgtgaagatggttcataacggcattgagtatggtgacatgcagc 586

                         
Query: 247238 ttattgctgaa 247248
              | |||||||||
Sbjct: 587    tgattgctgaa 597


>VFG002105 (wipC) Dot/Icm type IV secretion system effector WipC [Dot/Icm - Effector
              delivery system] [Legionella pneumophila subsp. pneumophila
              str. Philadelphia 1]
          Length = 1101

 Score = 48.1 bits (24), Expect = 0.009
 Identities = 24/24 (100%)
 Strand = Plus / Plus

                                      
Query: 439695 ttttcatcatttttattattcatt 439718
              ||||||||||||||||||||||||
Sbjct: 17     ttttcatcatttttattattcatt 40


>VFG039381 (coxCC4) Coxiella Dot/Icm type IVB secretion system translocated effector
               [T4SS secreted effectors - Effector delivery system]
              [Coxiella burnetii RSA 493]
          Length = 1395

 Score = 48.1 bits (24), Expect = 0.009
 Identities = 24/24 (100%)
 Strand = Plus / Plus

                                      
Query: 404308 ttagaaaaagaaaattattatcta 404331
              ||||||||||||||||||||||||
Sbjct: 686    ttagaaaaagaaaattattatcta 709


>VFG001968 (Cj1440c) sugar transferase [Capsule - Immune modulation] [Campylobacter
              jejuni subsp. jejuni NCTC 11168]
          Length = 1224

 Score = 48.1 bits (24), Expect = 0.009
 Identities = 27/28 (96%)
 Strand = Plus / Plus

                                          
Query: 303058 ccaatttataatgtagaaaaatatttaa 303085
              ||||| ||||||||||||||||||||||
Sbjct: 25     ccaatctataatgtagaaaaatatttaa 52


  Database: VFDB core dataset - genes associated with experimentally
  verified VFs
    Posted date:  Jun 20, 2025  7:30 PM
  Number of letters in database: 5,582,637
  Number of sequences in database:  4496
  
Lambda     K      H
    1.37    0.711     1.31 

Gapped
Lambda     K      H
    1.37    0.711     1.31 


Matrix: blastn matrix:1 -3
Gap Penalties: Existence: 5, Extension: 2
Number of Hits to DB: 2,131,376
Number of Sequences: 4496
Number of extensions: 2131376
Number of successful extensions: 181643
Number of sequences better than 1.0e-02: 7
Number of HSP's better than  0.0 without gapping: 7
Number of HSP's successfully gapped in prelim test: 0
Number of HSP's that attempted gapping in prelim test: 181067
Number of HSP's gapped (non-prelim): 573
length of query: 494,042
length of database: 5,582,637
effective HSP length: 21
effective length of query: 494,021
effective length of database: 5,488,221
effective search space: 2711296426641
effective search space used: 2711296426641
T: 0
A: 0
X1: 6 (11.9 bits)
X2: 15 (29.7 bits)
S1: 12 (24.3 bits)
S2: 24 (48.1 bits)


Query= NODE_2_length_223145_cov_103.243639
         (223,145 letters)


 Distribution of 10 Blast Hits on the Query Sequence 

Mouse-over to show defline and scores. Click to show alignments


                                                                 Score    E
Sequences producing significant alignments:                      (bits) Value

VFG000077  (clpP) ATP-dependent Clp protease proteolytic sub...   107   5e-21 
VFG012095  (groEL) chaperonin GroEL [GroEL - Adherence] [Clo...    90   1e-15 
VFG001855  (htpB) Hsp60, 60K heat shock protein HtpB [Hsp60 ...    66   2e-08 
VFG046680  (FTT_RS04120) ABC transporter ATP-binding protein...    50   0.001 

>VFG000077 (clpP) ATP-dependent Clp protease proteolytic subunit [ClpP - Stress
              survival] [Listeria monocytogenes EGD-e]
          Length = 597

 Score =  107 bits (54), Expect = 5e-21
 Identities = 210/262 (80%)
 Strand = Plus / Plus

                                                                          
Query: 141115 tatttttagatgctcaagattctgaaaaagatatttatatgtacattaattctcctggtg 141174
              |||| |||||||| |||||| |||||||||||||||   ||||||| |||||||| ||||
Sbjct: 146    tattcttagatgcacaagatcctgaaaaagatattttcctgtacatcaattctccaggtg 205

                                                                          
Query: 141175 gttctgtttctgccggtttagcaatctacgatacaatgaatttcgttaacgctgatgttc 141234
              |   | |||| || ||| | || || ||||||||||||||||||||||| || || || |
Sbjct: 206    gaagtatttcagctggtatggccatttacgatacaatgaatttcgttaaagcggacgtac 265

                                                                          
Query: 141235 aaactatcgttatgggtatggctgcatctatggcttctgtccttgcaacagctggtacca 141294
              |||| ||||  ||||||||||| || || ||||  ||  || |   |||||||||| | |
Sbjct: 266    aaacaatcggcatgggtatggcagcttccatgggctcattcttactaacagctggtgcaa 325

                                                                          
Query: 141295 aaggtaaacgttttgctctacctaattctgaaattatgattcatcaaccattaggtggtg 141354
              | || |||||||||||  | || ||  |||||||||||||||| |||||| | || ||||
Sbjct: 326    atggcaaacgttttgccttgccaaacgctgaaattatgattcaccaaccacttggcggtg 385

                                    
Query: 141355 ctcaaggacaatcaactgaaat 141376
              ||||||| ||| ||||||||||
Sbjct: 386    ctcaaggtcaagcaactgaaat 407


 Score = 67.9 bits (34), Expect = 4e-09
 Identities = 49/54 (90%)
 Strand = Plus / Plus

                                                                    
Query: 141009 ggtgaacgcgcttatgatatttattcacgtttattaaaagatagaattattatg 141062
              |||||||| || ||||| |||||||| |||||||||||||| ||||||||||||
Sbjct: 40     ggtgaacgtgcatatgacatttattcccgtttattaaaagacagaattattatg 93


 Score = 48.1 bits (24), Expect = 0.004
 Identities = 57/68 (83%)
 Strand = Plus / Plus

                                                                          
Query: 141471 gatactgaacgtgacaatttcatgactgctcaacaagctgtagattatggtttaattgat 141530
              ||||| || ||||| |||||||||||||| ||| ||||   |||||| || |||||||||
Sbjct: 502    gatacagatcgtgataatttcatgactgcacaagaagcaaaagattacggcttaattgat 561

                      
Query: 141531 ggtattat 141538
              | ||||||
Sbjct: 562    gatattat 569


>VFG012095 (groEL) chaperonin GroEL [GroEL - Adherence] [Clostridium difficile 630]
          Length = 1629

 Score = 89.7 bits (45), Expect = 1e-15
 Identities = 129/157 (82%)
 Strand = Plus / Minus

                                                                          
Query: 173022 atcctctatcaaattgcataccttcaacaacatctaaagaagtatcgatacctttagatt 173081
              ||||||||||||| ||||||||||||||| |||||||   |||||  |||  || ||| |
Sbjct: 589    atcctctatcaaactgcataccttcaacagcatctaattcagtattcatagtttgagact 530

                                                                          
Query: 173082 cttcaattgtaataacaccatcattaccaactttttccatagcatcggcaattaatttac 173141
              ||||||  || ||||| ||||| ||||| ||| |||||||||| || || |||||||| |
Sbjct: 529    cttcaacagttataactccatctttacctactatttccatagcttctgctattaattttc 470

                                                   
Query: 173142 caacttcttcgttagcagatgaaatagaagcaacttg 173178
              |||||||||| | | |||  || ||||||||||||||
Sbjct: 469    caacttcttcatcaccagcagatatagaagcaacttg 433


 Score = 58.0 bits (29), Expect = 4e-06
 Identities = 56/65 (86%)
 Strand = Plus / Minus

                                                                          
Query: 173291 gttacattcttcataccttcatttacaatagcttgtgttaaaacagtagcagttgttgta 173350
              ||||||||||| | ||||||  |||  |||||||||| |||||| ||||||||||| |||
Sbjct: 320    gttacattctttaaaccttctcttattatagcttgtgctaaaactgtagcagttgtagta 261

                   
Query: 173351 ccatc 173355
              |||||
Sbjct: 260    ccatc 256


 Score = 48.1 bits (24), Expect = 0.004
 Identities = 39/44 (88%)
 Strand = Plus / Minus

                                                          
Query: 172834 tgtaggtaatgcttcaccgtctacatcatcagcaataatcaata 172877
              ||||| |||||||||||| |||||||| ||||| || |||||||
Sbjct: 777    tgtagataatgcttcaccttctacatcttcagctattatcaata 734


>VFG001855 (htpB) Hsp60, 60K heat shock protein HtpB [Hsp60 - Adherence] [Legionella
              pneumophila subsp. pneumophila str. Philadelphia 1]
          Length = 1650

 Score = 65.9 bits (33), Expect = 2e-08
 Identities = 75/89 (84%)
 Strand = Plus / Minus

                                                                          
Query: 172466 gcagcaccaactttaataactgcaacaccaccagataatttagccaaacgttcttgtaat 172525
              ||||| |||||||| ||||| ||||||||||||| || |||||| |  || |||||||||
Sbjct: 1151   gcagcgccaactttgataacagcaacaccaccagctagtttagcaacgcgctcttgtaat 1092

                                           
Query: 172526 ttttcacgatcaaaatcagaagttgtttc 172554
              ||||| | |||  |||||||||| |||||
Sbjct: 1091   ttttctctatcgtaatcagaagtggtttc 1063


 Score = 50.1 bits (25), Expect = 0.001
 Identities = 25/25 (100%)
 Strand = Plus / Minus

                                       
Query: 173029 atcaaattgcataccttcaacaaca 173053
              |||||||||||||||||||||||||
Sbjct: 588    atcaaattgcataccttcaacaaca 564


 Score = 50.1 bits (25), Expect = 0.001
 Identities = 37/41 (90%)
 Strand = Plus / Minus

                                                       
Query: 173081 tcttcaattgtaataacaccatcattaccaactttttccat 173121
              |||||||  ||||||||||| || |||||||||||||||||
Sbjct: 536    tcttcaacggtaataacaccctctttaccaactttttccat 496


>VFG046680 (FTT_RS04120) ABC transporter ATP-binding protein [Capsule - Immune
             modulation] [Francisella tularensis subsp. tularensis SCHU
             S4]
          Length = 1683

 Score = 50.1 bits (25), Expect = 0.001
 Identities = 25/25 (100%)
 Strand = Plus / Minus

                                      
Query: 45601 catctggataactataactaatatt 45625
             |||||||||||||||||||||||||
Sbjct: 1090  catctggataactataactaatatt 1066


  Database: VFDB core dataset - genes associated with experimentally
  verified VFs
    Posted date:  Jun 20, 2025  7:30 PM
  Number of letters in database: 5,582,637
  Number of sequences in database:  4496
  
Lambda     K      H
    1.37    0.711     1.31 

Gapped
Lambda     K      H
    1.37    0.711     1.31 


Matrix: blastn matrix:1 -3
Gap Penalties: Existence: 5, Extension: 2
Number of Hits to DB: 954,574
Number of Sequences: 4496
Number of extensions: 954574
Number of successful extensions: 81021
Number of sequences better than 1.0e-02: 4
Number of HSP's better than  0.0 without gapping: 4
Number of HSP's successfully gapped in prelim test: 0
Number of HSP's that attempted gapping in prelim test: 80855
Number of HSP's gapped (non-prelim): 163
length of query: 223,145
length of database: 5,582,637
effective HSP length: 21
effective length of query: 223,124
effective length of database: 5,488,221
effective search space: 1224553822404
effective search space used: 1224553822404
T: 0
A: 0
X1: 6 (11.9 bits)
X2: 15 (29.7 bits)
S1: 12 (24.3 bits)
S2: 24 (48.1 bits)


Query= NODE_3_length_167770_cov_122.019506
         (167,770 letters)


 Distribution of 5 Blast Hits on the Query Sequence 

Mouse-over to show defline and scores. Click to show alignments


                                                                 Score    E
Sequences producing significant alignments:                      (bits) Value

VFG000080  (clpE) ATP-dependent protease [ClpE - Stress surv...   107   4e-21 
VFG000079  (clpC) endopeptidase Clp ATP-binding chain C [Clp...    94   6e-17 

>VFG000080 (clpE) ATP-dependent protease [ClpE - Stress survival] [Listeria
              monocytogenes EGD-e]
          Length = 2175

 Score =  107 bits (54), Expect = 4e-21
 Identities = 189/234 (80%)
 Strand = Plus / Minus

                                                                          
Query: 157185 accagcattacttgtcataataatgatagtatctttaaatgaaactgttcttccttggga 157244
              ||||||||||||||||||||||||||  |||||||||||    ||||| | |||||| ||
Sbjct: 1743   accagcattacttgtcataataatgactgtatctttaaagcttactgtacgtccttgtga 1684

                                                                          
Query: 157245 atcggttagacgaccatcatcaaggatttgtaaaaacatatgcattacatcaggatgagc 157304
              ||| ||||| |||||||| || |  |||||||  ||||||||    || || ||||| ||
Sbjct: 1683   atcagttagtcgaccatcttctaaaatttgtaggaacatatgttgaacgtctggatgtgc 1624

                                                                          
Query: 157305 tttttcaacttcatcaagtaaaattaagctataaggatgacggcgaacttgttcagttaa 157364
              |||||| | ||| || |  ||||| | |||||| ||||  || ||||||| ||| |||||
Sbjct: 1623   tttttcgatttcgtctaacaaaatgatgctatacggattgcgacgaactttttctgttaa 1564

                                                                    
Query: 157365 ttgaccagcttcttcatagccgacatatccaggaggagaaccgattaatttaga 157418
              ||| ||||||||||| |  || ||||| |||||||| |||||||||||||||||
Sbjct: 1563   ttgtccagcttcttcgtgaccaacatagccaggaggggaaccgattaatttaga 1510


 Score = 61.9 bits (31), Expect = 2e-07
 Identities = 55/63 (87%)
 Strand = Plus / Minus

                                                                          
Query: 158476 agtccttcaacaacagcagttttaccaacaccagcttcaccgattaaaacaggattattt 158535
              |||||||| || || ||||||||||||||||| | |||||||||||  || |||||||||
Sbjct: 452    agtccttctacgacggcagttttaccaacacctggttcaccgattaggacgggattattt 393

                 
Query: 158536 tta 158538
              |||
Sbjct: 392    tta 390


 Score = 56.0 bits (28), Expect = 1e-05
 Identities = 46/52 (88%)
 Strand = Plus / Minus

                                                                  
Query: 158150 caagtgcggcatctttttcaattgttctgaattcatttagggtagtagcacc 158201
              ||||||||||||||||||| ||||| | | |||| ||||| |||||||||||
Sbjct: 778    caagtgcggcatctttttcgattgtgcggtattcttttagcgtagtagcacc 727


>VFG000079 (clpC) endopeptidase Clp ATP-binding chain C [ClpC - Stress survival]
             [Listeria monocytogenes EGD-e]
          Length = 2463

 Score = 93.7 bits (47), Expect = 6e-17
 Identities = 218/275 (79%)
 Strand = Plus / Plus

                                                                         
Query: 11499 gaggattcaatgattagaattgatatgagtgaatatatggagaaatacacaactagtcgt 11558
             |||||||| |||||| | |||||||||  ||| || ||||||||||   |||||  ||||
Sbjct: 1693  gaggattcgatgattcggattgatatgtctgagtacatggagaaattttcaactgctcgt 1752

                                                                         
Query: 11559 ttaattggatctcctcctggatacgtaggatatgatgaaggcggacaattaactgaaaag 11618
             ||| ||||  ||||||| || || |||||||| || ||||| |||||  | || ||||| 
Sbjct: 1753  ttagttggggctcctccaggttatgtaggatacgaagaaggtggacagctgacagaaaaa 1812

                                                                         
Query: 11619 gttagaaataatccttattcagtagtattattagatgaagttgaaaaagctcataatgat 11678
             ||| |  | || ||||||||||||||  | ||||||||| |||||||||| |||   |||
Sbjct: 1813  gttcggcaaaaaccttattcagtagtccttttagatgaaattgaaaaagcacatccggat 1872

                                                                         
Query: 11679 gttttcaatatcttgttacaagtattagatgatggatttttaactgattctaaaggtaga 11738
             || || ||||| ||| |||||||| | |||||||||  ||| ||||||||||||||  ||
Sbjct: 1873  gtatttaatatgttgctacaagtactggatgatggacgtttgactgattctaaagggcga 1932

                                                
Query: 11739 aaggtagacttcagaaatacaattatcattatgac 11773
                || || || ||||||||| |||||||||||||
Sbjct: 1933  gtagttgattttagaaatacagttatcattatgac 1967


 Score = 75.8 bits (38), Expect = 1e-11
 Identities = 119/146 (81%)
 Strand = Plus / Plus

                                                                         
Query: 10548 acaaaatatcgtggtgaatttgaagatcgattaaagaagattattgaagaaattcgtgaa 10607
             |||||||||||||||||||| ||||| || || |||||  | || || ||||||||  ||
Sbjct: 748   acaaaatatcgtggtgaattcgaagaccgtttgaagaaagtaatggatgaaattcgccaa 807

                                                                         
Query: 10608 gatggcaatgttattttattcattgatgaaatgcatacactaataggtgcaggtggtgct 10667
             | ||| ||||||||| |||| ||||||||  |||||||  |||| ||||| ||||| || 
Sbjct: 808   gctggtaatgttattctatttattgatgagttgcatactttaattggtgctggtggggcg 867

                                       
Query: 10668 gaaggtgcaatagatgcctctaatat 10693
             |||||||| || ||||| || |||||
Sbjct: 868   gaaggtgcgattgatgcatcgaatat 893


  Database: VFDB core dataset - genes associated with experimentally
  verified VFs
    Posted date:  Jun 20, 2025  7:30 PM
  Number of letters in database: 5,582,637
  Number of sequences in database:  4496
  
Lambda     K      H
    1.37    0.711     1.31 

Gapped
Lambda     K      H
    1.37    0.711     1.31 


Matrix: blastn matrix:1 -3
Gap Penalties: Existence: 5, Extension: 2
Number of Hits to DB: 699,786
Number of Sequences: 4496
Number of extensions: 699786
Number of successful extensions: 59383
Number of sequences better than 1.0e-02: 2
Number of HSP's better than  0.0 without gapping: 2
Number of HSP's successfully gapped in prelim test: 0
Number of HSP's that attempted gapping in prelim test: 59289
Number of HSP's gapped (non-prelim): 92
length of query: 167,770
length of database: 5,582,637
effective HSP length: 20
effective length of query: 167,750
effective length of database: 5,492,717
effective search space: 921403276750
effective search space used: 921403276750
T: 0
A: 0
X1: 6 (11.9 bits)
X2: 15 (29.7 bits)
S1: 12 (24.3 bits)
S2: 24 (48.1 bits)


Query= NODE_4_length_124113_cov_132.373682
         (124,113 letters)


 Distribution of 1 Blast Hits on the Query Sequence 

Mouse-over to show defline and scores. Click to show alignments


                                                                 Score    E
Sequences producing significant alignments:                      (bits) Value

VFG002300  (tcnA) alpha-toxin [Alpha-toxin (novyi) - Exotoxi...    46   0.009 

>VFG002300 (tcnA) alpha-toxin [Alpha-toxin (novyi) - Exotoxin] [Clostridium novyi
             str. ATCC19402]
          Length = 6537

 Score = 46.1 bits (23), Expect = 0.009
 Identities = 26/27 (96%)
 Strand = Plus / Plus

                                        
Query: 98569 atagatggaaaagtatattactttgat 98595
             ||||||||||||| |||||||||||||
Sbjct: 6208  atagatggaaaaggatattactttgat 6234


  Database: VFDB core dataset - genes associated with experimentally
  verified VFs
    Posted date:  Jun 20, 2025  7:30 PM
  Number of letters in database: 5,582,637
  Number of sequences in database:  4496
  
Lambda     K      H
    1.37    0.711     1.31 

Gapped
Lambda     K      H
    1.37    0.711     1.31 


Matrix: blastn matrix:1 -3
Gap Penalties: Existence: 5, Extension: 2
Number of Hits to DB: 509,392
Number of Sequences: 4496
Number of extensions: 509392
Number of successful extensions: 42762
Number of sequences better than 1.0e-02: 1
Number of HSP's better than  0.0 without gapping: 1
Number of HSP's successfully gapped in prelim test: 0
Number of HSP's that attempted gapping in prelim test: 42594
Number of HSP's gapped (non-prelim): 168
length of query: 124,113
length of database: 5,582,637
effective HSP length: 20
effective length of query: 124,093
effective length of database: 5,492,717
effective search space: 681607730681
effective search space used: 681607730681
T: 0
A: 0
X1: 6 (11.9 bits)
X2: 15 (29.7 bits)
S1: 12 (24.3 bits)
S2: 23 (46.1 bits)


 ***** No hits found ******


  Database: VFDB core dataset - genes associated with experimentally
  verified VFs
    Posted date:  Jun 20, 2025  7:30 PM
  Number of letters in database: 5,582,637
  Number of sequences in database:  4496
  
Lambda     K      H
    1.37    0.711     1.31 

Gapped
Lambda     K      H
    1.37    0.711     1.31 


Matrix: blastn matrix:1 -3
Gap Penalties: Existence: 5, Extension: 2
Number of Hits to DB: 469,212
Number of Sequences: 4496
Number of extensions: 469212
Number of successful extensions: 39939
Number of sequences better than 1.0e-02: 0
Number of HSP's better than  0.0 without gapping: 0
Number of HSP's successfully gapped in prelim test: 0
Number of HSP's that attempted gapping in prelim test: 39939
Number of HSP's gapped (non-prelim): 0
length of query: 113,060
length of database: 5,582,637
effective HSP length: 20
effective length of query: 113,040
effective length of database: 5,492,717
effective search space: 620896729680
effective search space used: 620896729680
T: 0
A: 0
X1: 6 (11.9 bits)
X2: 15 (29.7 bits)
S1: 12 (24.3 bits)
S2: 23 (46.1 bits)


Query= NODE_6_length_101869_cov_119.017840
         (101,869 letters)


 Distribution of 2 Blast Hits on the Query Sequence 

Mouse-over to show defline and scores. Click to show alignments


                                                                 Score    E
Sequences producing significant alignments:                      (bits) Value

VFG006717  (lap) Listeria adhesion protein Lap [Lap - Adhere...    70   5e-10 

>VFG006717 (lap) Listeria adhesion protein Lap [Lap - Adherence] [Listeria
             monocytogenes EGD-e]
          Length = 2601

 Score = 69.9 bits (35), Expect = 5e-10
 Identities = 53/59 (89%)
 Strand = Plus / Plus

                                                                        
Query: 60080 gcaattccaacaacatctggtacaggttccgaagtaacaccatatgctgttattacaga 60138
             |||||||||||||||  |||||||||||| ||||||||||| | ||| |||||||||||
Sbjct: 1798  gcaattccaacaacaagtggtacaggttctgaagtaacaccttttgcggttattacaga 1856


 Score = 48.1 bits (24), Expect = 0.002
 Identities = 39/44 (88%)
 Strand = Plus / Plus

                                                         
Query: 60441 tagctggtatggcatttgctaatgcattcttaggtatcaaccac 60484
             ||||||||||||| ||||| ||||| ||| |||| |||||||||
Sbjct: 2138  tagctggtatggcgtttgcaaatgcgttcctaggaatcaaccac 2181


  Database: VFDB core dataset - genes associated with experimentally
  verified VFs
    Posted date:  Jun 20, 2025  7:30 PM
  Number of letters in database: 5,582,637
  Number of sequences in database:  4496
  
Lambda     K      H
    1.37    0.711     1.31 

Gapped
Lambda     K      H
    1.37    0.711     1.31 


Matrix: blastn matrix:1 -3
Gap Penalties: Existence: 5, Extension: 2
Number of Hits to DB: 430,734
Number of Sequences: 4496
Number of extensions: 430734
Number of successful extensions: 36330
Number of sequences better than 1.0e-02: 1
Number of HSP's better than  0.0 without gapping: 1
Number of HSP's successfully gapped in prelim test: 0
Number of HSP's that attempted gapping in prelim test: 36302
Number of HSP's gapped (non-prelim): 28
length of query: 101,869
length of database: 5,582,637
effective HSP length: 20
effective length of query: 101,849
effective length of database: 5,492,717
effective search space: 559427733733
effective search space used: 559427733733
T: 0
A: 0
X1: 6 (11.9 bits)
X2: 15 (29.7 bits)
S1: 12 (24.3 bits)
S2: 23 (46.1 bits)


 ***** No hits found ******


  Database: VFDB core dataset - genes associated with experimentally
  verified VFs
    Posted date:  Jun 20, 2025  7:30 PM
  Number of letters in database: 5,582,637
  Number of sequences in database:  4496
  
Lambda     K      H
    1.37    0.711     1.31 

Gapped
Lambda     K      H
    1.37    0.711     1.31 


Matrix: blastn matrix:1 -3
Gap Penalties: Existence: 5, Extension: 2
Number of Hits to DB: 318,356
Number of Sequences: 4496
Number of extensions: 318356
Number of successful extensions: 26542
Number of sequences better than 1.0e-02: 0
Number of HSP's better than  0.0 without gapping: 0
Number of HSP's successfully gapped in prelim test: 0
Number of HSP's that attempted gapping in prelim test: 26542
Number of HSP's gapped (non-prelim): 0
length of query: 78,775
length of database: 5,582,637
effective HSP length: 20
effective length of query: 78,755
effective length of database: 5,492,717
effective search space: 432578927335
effective search space used: 432578927335
T: 0
A: 0
X1: 6 (11.9 bits)
X2: 15 (29.7 bits)
S1: 12 (24.3 bits)
S2: 23 (46.1 bits)


Query= NODE_8_length_69157_cov_124.808599
         (69,157 letters)


 Distribution of 8 Blast Hits on the Query Sequence 

Mouse-over to show defline and scores. Click to show alignments


                                                                 Score    E
Sequences producing significant alignments:                      (bits) Value

VFG002182  (cpsI) UDP-galactopyranose mutase [Capsule - Immu...    94   2e-17 
VFG001967  (glf) UDP-galactopyranose mutase [Capsule - Immun...    74   2e-11 
VFG000963  (hasB) UDP-glucose 6-dehydrogenase HasB [Hyaluron...    58   1e-06 
VFG047022  (wbtM) dTDP-D-glucose 4,6-dehydratase [LPS - Immu...    46   0.005 

>VFG002182 (cpsI) UDP-galactopyranose mutase [Capsule - Immune modulation]
             [Enterococcus faecalis V583]
          Length = 1140

 Score = 93.7 bits (47), Expect = 2e-17
 Identities = 86/99 (86%)
 Strand = Plus / Minus

                                                                         
Query: 18025 tggtaattctgtagccttacgtccccattgtttttctgtataacccttgattaatttttc 18084
             ||||||||| ||||||||||||||||| |||||||||||||| || || |||||||||||
Sbjct: 513   tggtaattccgtagccttacgtccccactgtttttctgtatagcctttaattaatttttc 454

                                                    
Query: 18085 ataaatatctgttccaattaacgaaatagcttgttcttc 18123
             ||| ||||| ||||| || ||   ||| |||||||||||
Sbjct: 453   atagatatccgttcctatcaaacgaatcgcttgttcttc 415


>VFG001967 (glf) UDP-galactopyranose mutase [Capsule - Immune modulation]
             [Campylobacter jejuni subsp. jejuni NCTC 11168]
          Length = 1107

 Score = 73.8 bits (37), Expect = 2e-11
 Identities = 67/77 (87%)
 Strand = Plus / Minus

                                                                         
Query: 18047 ccccattgtttttctgtataacccttgattaatttttcataaatatctgttccaattaac 18106
             ||||| |||||||||||||||||||| || | ||||||||| | |||||| |||| ||| 
Sbjct: 467   ccccactgtttttctgtataacccttaataagtttttcatatacatctgtaccaactaaa 408

                              
Query: 18107 gaaatagcttgttcttc 18123
             || ||||||||||||||
Sbjct: 407   gatatagcttgttcttc 391


 Score = 56.0 bits (28), Expect = 5e-06
 Identities = 46/52 (88%)
 Strand = Plus / Minus

                                                                 
Query: 18202 tccccaaagtttattaaatgtattcatattaaaaggcaagttatagatttca 18253
             |||||| | |||| |||| |||||||||||||||||||| ||||| ||||||
Sbjct: 315   tccccataatttactaaaagtattcatattaaaaggcaaattataaatttca 264


 Score = 54.0 bits (27), Expect = 2e-05
 Identities = 42/47 (89%)
 Strand = Plus / Minus

                                                            
Query: 17648 ccaaattcaaagtgcttatgttcgattattctagtataaggtgtttc 17694
             ||||||||||| |||||||| || || ||||||||||||||| ||||
Sbjct: 860   ccaaattcaaaatgcttatgctctataattctagtataaggtatttc 814


>VFG000963 (hasB) UDP-glucose 6-dehydrogenase HasB [Hyaluronic acid capsule -
             Immune modulation] [Streptococcus pyogenes M1 GAS]
          Length = 1209

 Score = 58.0 bits (29), Expect = 1e-06
 Identities = 38/41 (92%)
 Strand = Plus / Plus

                                                      
Query: 25046 gaagctgaagccgtaaaattatttgctaatacttatttagc 25086
             ||||||||||| |||||| ||||||| ||||||||||||||
Sbjct: 595   gaagctgaagcagtaaaactatttgccaatacttatttagc 635


 Score = 52.0 bits (26), Expect = 8e-05
 Identities = 65/78 (83%)
 Strand = Plus / Plus

                                                                         
Query: 24860 attatctttagtcctgaattcttacgtgaatccaaagctttatatgataatctttaccca 24919
             |||||||| || |||||||| ||| | ||||| |||||||||||||| ||  | || |||
Sbjct: 406   attatcttcagccctgaatttttaagagaatctaaagctttatatgacaacttatatcca 465

                               
Query: 24920 agtagaattattgtttct 24937
             ||  ||||||||||||||
Sbjct: 466   agccgaattattgtttct 483


 Score = 48.1 bits (24), Expect = 0.001
 Identities = 27/28 (96%)
 Strand = Plus / Plus

                                         
Query: 24580 atcacctattcaagatgaatatattgaa 24607
             |||||| |||||||||||||||||||||
Sbjct: 126   atcaccaattcaagatgaatatattgaa 153


>VFG047022 (wbtM) dTDP-D-glucose 4,6-dehydratase [LPS - Immune modulation]
             [Francisella tularensis subsp. tularensis SCHU S4]
          Length = 1002

 Score = 46.1 bits (23), Expect = 0.005
 Identities = 35/39 (89%)
 Strand = Plus / Minus

                                                    
Query: 38190 atgttggtaaggaccgtagttgtttgagcaatttgaaat 38228
             ||||||||| || || ||||||||||| |||||||||||
Sbjct: 603   atgttggtatggtccatagttgtttgaacaatttgaaat 565


  Database: VFDB core dataset - genes associated with experimentally
  verified VFs
    Posted date:  Jun 20, 2025  7:30 PM
  Number of letters in database: 5,582,637
  Number of sequences in database:  4496
  
Lambda     K      H
    1.37    0.711     1.31 

Gapped
Lambda     K      H
    1.37    0.711     1.31 


Matrix: blastn matrix:1 -3
Gap Penalties: Existence: 5, Extension: 2
Number of Hits to DB: 294,674
Number of Sequences: 4496
Number of extensions: 294674
Number of successful extensions: 25423
Number of sequences better than 1.0e-02: 4
Number of HSP's better than  0.0 without gapping: 4
Number of HSP's successfully gapped in prelim test: 0
Number of HSP's that attempted gapping in prelim test: 25368
Number of HSP's gapped (non-prelim): 55
length of query: 69,157
length of database: 5,582,637
effective HSP length: 20
effective length of query: 69,137
effective length of database: 5,492,717
effective search space: 379749975229
effective search space used: 379749975229
T: 0
A: 0
X1: 6 (11.9 bits)
X2: 15 (29.7 bits)
S1: 12 (24.3 bits)
S2: 23 (46.1 bits)


Query= NODE_9_length_55058_cov_151.757280
         (55,058 letters)


 Distribution of 1 Blast Hits on the Query Sequence 

Mouse-over to show defline and scores. Click to show alignments


                                                                 Score    E
Sequences producing significant alignments:                      (bits) Value

VFG000080  (clpE) ATP-dependent protease [ClpE - Stress surv...    52   7e-05 

>VFG000080 (clpE) ATP-dependent protease [ClpE - Stress survival] [Listeria
             monocytogenes EGD-e]
          Length = 2175

 Score = 52.0 bits (26), Expect = 7e-05
 Identities = 50/58 (86%)
 Strand = Plus / Plus

                                                                       
Query: 49709 aaatcgcccaatcggtagtttcttattcgttggaccaactggggtcggaaagacagaa 49766
             |||||||||||| |||   ||| |||| |||||||||||||| |||||||| ||||||
Sbjct: 1362  aaatcgcccaattggttccttcctatttgttggaccaactggtgtcggaaaaacagaa 1419


  Database: VFDB core dataset - genes associated with experimentally
  verified VFs
    Posted date:  Jun 20, 2025  7:30 PM
  Number of letters in database: 5,582,637
  Number of sequences in database:  4496
  
Lambda     K      H
    1.37    0.711     1.31 

Gapped
Lambda     K      H
    1.37    0.711     1.31 


Matrix: blastn matrix:1 -3
Gap Penalties: Existence: 5, Extension: 2
Number of Hits to DB: 217,617
Number of Sequences: 4496
Number of extensions: 217617
Number of successful extensions: 18043
Number of sequences better than 1.0e-02: 1
Number of HSP's better than  0.0 without gapping: 1
Number of HSP's successfully gapped in prelim test: 0
Number of HSP's that attempted gapping in prelim test: 18027
Number of HSP's gapped (non-prelim): 16
length of query: 55,058
length of database: 5,582,637
effective HSP length: 19
effective length of query: 55,039
effective length of database: 5,497,213
effective search space: 302561106307
effective search space used: 302561106307
T: 0
A: 0
X1: 6 (11.9 bits)
X2: 15 (29.7 bits)
S1: 12 (24.3 bits)
S2: 23 (46.1 bits)


Query= NODE_10_length_51273_cov_109.885108
         (51,273 letters)


 Distribution of 5 Blast Hits on the Query Sequence 

Mouse-over to show defline and scores. Click to show alignments


                                                                 Score    E
Sequences producing significant alignments:                      (bits) Value

VFG000964  (hasC) UTP--glucose-1-phosphate uridylyltransfera...    78   1e-12 
VFG001312  (cap8P) type 8 capsular polysaccharide synthesis ...    56   4e-06 
VFG001373  (cps4I) capsular polysaccharide biosynthesis prot...    50   2e-04 
VFG013346  (galU) glucosephosphate uridylyltransferase [LOS ...    48   0.001 

>VFG000964 (hasC) UTP--glucose-1-phosphate uridylyltransferase HasC [Hyaluronic
            acid capsule - Immune modulation] [Streptococcus pyogenes
            M1 GAS]
          Length = 915

 Score = 77.8 bits (39), Expect = 1e-12
 Identities = 117/143 (81%)
 Strand = Plus / Minus

                                                                        
Query: 2571 atgccagattttttagcttcttcaacaatatattgaattgttggtttatcaataatagga 2630
            ||||||||||||   |||||||| || ||| | || || |||||||||||||  || || 
Sbjct: 149  atgccagattttagcgcttcttcgacgataaactggatggttggtttatcaacgatgggc 90

                                                                        
Query: 2631 aacatttctttagctaatgcctttgtagcaggtaaaaaacgtgtccccaaacctgcagca 2690
            ||||| ||||| || |  || || |||||||||||||||||||| || | ||||||||||
Sbjct: 89   aacatctctttggcaagagctttggtagcaggtaaaaaacgtgttcctagacctgcagca 30

                                   
Query: 2691 ggaataacagcttttcttacttt 2713
            |||||||  |||||||| |||||
Sbjct: 29   ggaataatggcttttctgacttt 7


>VFG001312 (cap8P) type 8 capsular polysaccharide synthesis protein Cap8P [Capsule
             - Immune modulation] [Staphylococcus aureus subsp. aureus
             MW2]
          Length = 1146

 Score = 56.0 bits (28), Expect = 4e-06
 Identities = 79/96 (82%)
 Strand = Plus / Minus

                                                                         
Query: 11323 tgttctaagtccagcttccacatgtccaataggtatttgattataaaatgctgctacact 11382
             ||||| |||||||||||| |||||||| |  || ||||||| |||||||||||| | |||
Sbjct: 369   tgttcgaagtccagcttctacatgtccgaccggaatttgatgataaaatgctgccaaact 310

                                                 
Query: 11383 tgcagcaaatgtagttgttgtatccccatgaactaa 11418
             | |  |||| || ||||| ||||| ||||| |||||
Sbjct: 309   tcctacaaaagtcgttgtagtatcaccatgtactaa 274


 Score = 46.1 bits (23), Expect = 0.004
 Identities = 26/27 (96%)
 Strand = Plus / Minus

                                        
Query: 11632 tactaacggtgccatttttattgcttc 11658
             |||||| ||||||||||||||||||||
Sbjct: 63    tactaatggtgccatttttattgcttc 37


>VFG001373 (cps4I) capsular polysaccharide biosynthesis protein Cps4I [Capsule -
             Immune modulation] [Streptococcus pneumoniae TIGR4]
          Length = 1098

 Score = 50.1 bits (25), Expect = 2e-04
 Identities = 25/25 (100%)
 Strand = Plus / Minus

                                      
Query: 10769 tctggacgttcagttgtatctctca 10793
             |||||||||||||||||||||||||
Sbjct: 920   tctggacgttcagttgtatctctca 896


>VFG013346 (galU) glucosephosphate uridylyltransferase [LOS - Immune modulation]
            [Haemophilus influenzae Rd KW20]
          Length = 888

 Score = 48.1 bits (24), Expect = 0.001
 Identities = 27/28 (96%)
 Strand = Plus / Minus

                                        
Query: 2016 tcaatagcatcagttaattggatttcat 2043
            ||||||||||| ||||||||||||||||
Sbjct: 719  tcaatagcatcggttaattggatttcat 692


  Database: VFDB core dataset - genes associated with experimentally
  verified VFs
    Posted date:  Jun 20, 2025  7:30 PM
  Number of letters in database: 5,582,637
  Number of sequences in database:  4496
  
Lambda     K      H
    1.37    0.711     1.31 

Gapped
Lambda     K      H
    1.37    0.711     1.31 


Matrix: blastn matrix:1 -3
Gap Penalties: Existence: 5, Extension: 2
Number of Hits to DB: 220,223
Number of Sequences: 4496
Number of extensions: 220223
Number of successful extensions: 18734
Number of sequences better than 1.0e-02: 4
Number of HSP's better than  0.0 without gapping: 4
Number of HSP's successfully gapped in prelim test: 0
Number of HSP's that attempted gapping in prelim test: 18705
Number of HSP's gapped (non-prelim): 28
length of query: 51,273
length of database: 5,582,637
effective HSP length: 19
effective length of query: 51,254
effective length of database: 5,497,213
effective search space: 281754155102
effective search space used: 281754155102
T: 0
A: 0
X1: 6 (11.9 bits)
X2: 15 (29.7 bits)
S1: 12 (24.3 bits)
S2: 23 (46.1 bits)


 ***** No hits found ******


  Database: VFDB core dataset - genes associated with experimentally
  verified VFs
    Posted date:  Jun 20, 2025  7:30 PM
  Number of letters in database: 5,582,637
  Number of sequences in database:  4496
  
Lambda     K      H
    1.37    0.711     1.31 

Gapped
Lambda     K      H
    1.37    0.711     1.31 


Matrix: blastn matrix:1 -3
Gap Penalties: Existence: 5, Extension: 2
Number of Hits to DB: 209,230
Number of Sequences: 4496
Number of extensions: 209230
Number of successful extensions: 17927
Number of sequences better than 1.0e-02: 0
Number of HSP's better than  0.0 without gapping: 0
Number of HSP's successfully gapped in prelim test: 0
Number of HSP's that attempted gapping in prelim test: 17927
Number of HSP's gapped (non-prelim): 0
length of query: 49,609
length of database: 5,582,637
effective HSP length: 19
effective length of query: 49,590
effective length of database: 5,497,213
effective search space: 272606792670
effective search space used: 272606792670
T: 0
A: 0
X1: 6 (11.9 bits)
X2: 15 (29.7 bits)
S1: 12 (24.3 bits)
S2: 23 (46.1 bits)


 ***** No hits found ******


  Database: VFDB core dataset - genes associated with experimentally
  verified VFs
    Posted date:  Jun 20, 2025  7:30 PM
  Number of letters in database: 5,582,637
  Number of sequences in database:  4496
  
Lambda     K      H
    1.37    0.711     1.31 

Gapped
Lambda     K      H
    1.37    0.711     1.31 


Matrix: blastn matrix:1 -3
Gap Penalties: Existence: 5, Extension: 2
Number of Hits to DB: 189,524
Number of Sequences: 4496
Number of extensions: 189524
Number of successful extensions: 15832
Number of sequences better than 1.0e-02: 0
Number of HSP's better than  0.0 without gapping: 0
Number of HSP's successfully gapped in prelim test: 0
Number of HSP's that attempted gapping in prelim test: 15832
Number of HSP's gapped (non-prelim): 0
length of query: 46,322
length of database: 5,582,637
effective HSP length: 19
effective length of query: 46,303
effective length of database: 5,497,213
effective search space: 254537453539
effective search space used: 254537453539
T: 0
A: 0
X1: 6 (11.9 bits)
X2: 15 (29.7 bits)
S1: 12 (24.3 bits)
S2: 23 (46.1 bits)


 ***** No hits found ******


  Database: VFDB core dataset - genes associated with experimentally
  verified VFs
    Posted date:  Jun 20, 2025  7:30 PM
  Number of letters in database: 5,582,637
  Number of sequences in database:  4496
  
Lambda     K      H
    1.37    0.711     1.31 

Gapped
Lambda     K      H
    1.37    0.711     1.31 


Matrix: blastn matrix:1 -3
Gap Penalties: Existence: 5, Extension: 2
Number of Hits to DB: 149,308
Number of Sequences: 4496
Number of extensions: 149308
Number of successful extensions: 12580
Number of sequences better than 1.0e-02: 0
Number of HSP's better than  0.0 without gapping: 0
Number of HSP's successfully gapped in prelim test: 0
Number of HSP's that attempted gapping in prelim test: 12580
Number of HSP's gapped (non-prelim): 0
length of query: 34,988
length of database: 5,582,637
effective HSP length: 19
effective length of query: 34,969
effective length of database: 5,497,213
effective search space: 192232041397
effective search space used: 192232041397
T: 0
A: 0
X1: 6 (11.9 bits)
X2: 15 (29.7 bits)
S1: 12 (24.3 bits)
S2: 23 (46.1 bits)


 ***** No hits found ******


  Database: VFDB core dataset - genes associated with experimentally
  verified VFs
    Posted date:  Jun 20, 2025  7:30 PM
  Number of letters in database: 5,582,637
  Number of sequences in database:  4496
  
Lambda     K      H
    1.37    0.711     1.31 

Gapped
Lambda     K      H
    1.37    0.711     1.31 


Matrix: blastn matrix:1 -3
Gap Penalties: Existence: 5, Extension: 2
Number of Hits to DB: 138,105
Number of Sequences: 4496
Number of extensions: 138105
Number of successful extensions: 11549
Number of sequences better than 1.0e-02: 0
Number of HSP's better than  0.0 without gapping: 0
Number of HSP's successfully gapped in prelim test: 0
Number of HSP's that attempted gapping in prelim test: 11549
Number of HSP's gapped (non-prelim): 0
length of query: 33,304
length of database: 5,582,637
effective HSP length: 19
effective length of query: 33,285
effective length of database: 5,497,213
effective search space: 182974734705
effective search space used: 182974734705
T: 0
A: 0
X1: 6 (11.9 bits)
X2: 15 (29.7 bits)
S1: 12 (24.3 bits)
S2: 22 (44.1 bits)


 ***** No hits found ******


  Database: VFDB core dataset - genes associated with experimentally
  verified VFs
    Posted date:  Jun 20, 2025  7:30 PM
  Number of letters in database: 5,582,637
  Number of sequences in database:  4496
  
Lambda     K      H
    1.37    0.711     1.31 

Gapped
Lambda     K      H
    1.37    0.711     1.31 


Matrix: blastn matrix:1 -3
Gap Penalties: Existence: 5, Extension: 2
Number of Hits to DB: 151,984
Number of Sequences: 4496
Number of extensions: 151984
Number of successful extensions: 13348
Number of sequences better than 1.0e-02: 0
Number of HSP's better than  0.0 without gapping: 0
Number of HSP's successfully gapped in prelim test: 0
Number of HSP's that attempted gapping in prelim test: 13348
Number of HSP's gapped (non-prelim): 0
length of query: 32,150
length of database: 5,582,637
effective HSP length: 19
effective length of query: 32,131
effective length of database: 5,497,213
effective search space: 176630950903
effective search space used: 176630950903
T: 0
A: 0
X1: 6 (11.9 bits)
X2: 15 (29.7 bits)
S1: 12 (24.3 bits)
S2: 22 (44.1 bits)


 ***** No hits found ******


  Database: VFDB core dataset - genes associated with experimentally
  verified VFs
    Posted date:  Jun 20, 2025  7:30 PM
  Number of letters in database: 5,582,637
  Number of sequences in database:  4496
  
Lambda     K      H
    1.37    0.711     1.31 

Gapped
Lambda     K      H
    1.37    0.711     1.31 


Matrix: blastn matrix:1 -3
Gap Penalties: Existence: 5, Extension: 2
Number of Hits to DB: 131,636
Number of Sequences: 4496
Number of extensions: 131636
Number of successful extensions: 11092
Number of sequences better than 1.0e-02: 0
Number of HSP's better than  0.0 without gapping: 0
Number of HSP's successfully gapped in prelim test: 0
Number of HSP's that attempted gapping in prelim test: 11092
Number of HSP's gapped (non-prelim): 0
length of query: 30,280
length of database: 5,582,637
effective HSP length: 19
effective length of query: 30,261
effective length of database: 5,497,213
effective search space: 166351162593
effective search space used: 166351162593
T: 0
A: 0
X1: 6 (11.9 bits)
X2: 15 (29.7 bits)
S1: 12 (24.3 bits)
S2: 22 (44.1 bits)


 ***** No hits found ******


  Database: VFDB core dataset - genes associated with experimentally
  verified VFs
    Posted date:  Jun 20, 2025  7:30 PM
  Number of letters in database: 5,582,637
  Number of sequences in database:  4496
  
Lambda     K      H
    1.37    0.711     1.31 

Gapped
Lambda     K      H
    1.37    0.711     1.31 


Matrix: blastn matrix:1 -3
Gap Penalties: Existence: 5, Extension: 2
Number of Hits to DB: 105,325
Number of Sequences: 4496
Number of extensions: 105325
Number of successful extensions: 8885
Number of sequences better than 1.0e-02: 0
Number of HSP's better than  0.0 without gapping: 0
Number of HSP's successfully gapped in prelim test: 0
Number of HSP's that attempted gapping in prelim test: 8885
Number of HSP's gapped (non-prelim): 0
length of query: 25,131
length of database: 5,582,637
effective HSP length: 19
effective length of query: 25,112
effective length of database: 5,497,213
effective search space: 138046012856
effective search space used: 138046012856
T: 0
A: 0
X1: 6 (11.9 bits)
X2: 15 (29.7 bits)
S1: 12 (24.3 bits)
S2: 22 (44.1 bits)


 ***** No hits found ******


  Database: VFDB core dataset - genes associated with experimentally
  verified VFs
    Posted date:  Jun 20, 2025  7:30 PM
  Number of letters in database: 5,582,637
  Number of sequences in database:  4496
  
Lambda     K      H
    1.37    0.711     1.31 

Gapped
Lambda     K      H
    1.37    0.711     1.31 


Matrix: blastn matrix:1 -3
Gap Penalties: Existence: 5, Extension: 2
Number of Hits to DB: 90,858
Number of Sequences: 4496
Number of extensions: 90858
Number of successful extensions: 7533
Number of sequences better than 1.0e-02: 0
Number of HSP's better than  0.0 without gapping: 0
Number of HSP's successfully gapped in prelim test: 0
Number of HSP's that attempted gapping in prelim test: 7533
Number of HSP's gapped (non-prelim): 0
length of query: 22,689
length of database: 5,582,637
effective HSP length: 19
effective length of query: 22,670
effective length of database: 5,497,213
effective search space: 124621818710
effective search space used: 124621818710
T: 0
A: 0
X1: 6 (11.9 bits)
X2: 15 (29.7 bits)
S1: 12 (24.3 bits)
S2: 22 (44.1 bits)


 ***** No hits found ******


  Database: VFDB core dataset - genes associated with experimentally
  verified VFs
    Posted date:  Jun 20, 2025  7:30 PM
  Number of letters in database: 5,582,637
  Number of sequences in database:  4496
  
Lambda     K      H
    1.37    0.711     1.31 

Gapped
Lambda     K      H
    1.37    0.711     1.31 


Matrix: blastn matrix:1 -3
Gap Penalties: Existence: 5, Extension: 2
Number of Hits to DB: 85,661
Number of Sequences: 4496
Number of extensions: 85661
Number of successful extensions: 6941
Number of sequences better than 1.0e-02: 0
Number of HSP's better than  0.0 without gapping: 0
Number of HSP's successfully gapped in prelim test: 0
Number of HSP's that attempted gapping in prelim test: 6941
Number of HSP's gapped (non-prelim): 0
length of query: 21,959
length of database: 5,582,637
effective HSP length: 19
effective length of query: 21,940
effective length of database: 5,497,213
effective search space: 120608853220
effective search space used: 120608853220
T: 0
A: 0
X1: 6 (11.9 bits)
X2: 15 (29.7 bits)
S1: 12 (24.3 bits)
S2: 22 (44.1 bits)


 ***** No hits found ******


  Database: VFDB core dataset - genes associated with experimentally
  verified VFs
    Posted date:  Jun 20, 2025  7:30 PM
  Number of letters in database: 5,582,637
  Number of sequences in database:  4496
  
Lambda     K      H
    1.37    0.711     1.31 

Gapped
Lambda     K      H
    1.37    0.711     1.31 


Matrix: blastn matrix:1 -3
Gap Penalties: Existence: 5, Extension: 2
Number of Hits to DB: 51,473
Number of Sequences: 4496
Number of extensions: 51473
Number of successful extensions: 4226
Number of sequences better than 1.0e-02: 0
Number of HSP's better than  0.0 without gapping: 0
Number of HSP's successfully gapped in prelim test: 0
Number of HSP's that attempted gapping in prelim test: 4226
Number of HSP's gapped (non-prelim): 0
length of query: 12,753
length of database: 5,582,637
effective HSP length: 18
effective length of query: 12,735
effective length of database: 5,501,709
effective search space: 70064264115
effective search space used: 70064264115
T: 0
A: 0
X1: 6 (11.9 bits)
X2: 15 (29.7 bits)
S1: 12 (24.3 bits)
S2: 22 (44.1 bits)


 ***** No hits found ******


  Database: VFDB core dataset - genes associated with experimentally
  verified VFs
    Posted date:  Jun 20, 2025  7:30 PM
  Number of letters in database: 5,582,637
  Number of sequences in database:  4496
  
Lambda     K      H
    1.37    0.711     1.31 

Gapped
Lambda     K      H
    1.37    0.711     1.31 


Matrix: blastn matrix:1 -3
Gap Penalties: Existence: 5, Extension: 2
Number of Hits to DB: 30,254
Number of Sequences: 4496
Number of extensions: 30254
Number of successful extensions: 2609
Number of sequences better than 1.0e-02: 0
Number of HSP's better than  0.0 without gapping: 0
Number of HSP's successfully gapped in prelim test: 0
Number of HSP's that attempted gapping in prelim test: 2609
Number of HSP's gapped (non-prelim): 0
length of query: 6930
length of database: 5,582,637
effective HSP length: 18
effective length of query: 6912
effective length of database: 5,501,709
effective search space: 38027812608
effective search space used: 38027812608
T: 0
A: 0
X1: 6 (11.9 bits)
X2: 15 (29.7 bits)
S1: 12 (24.3 bits)
S2: 21 (42.1 bits)


 ***** No hits found ******


  Database: VFDB core dataset - genes associated with experimentally
  verified VFs
    Posted date:  Jun 20, 2025  7:30 PM
  Number of letters in database: 5,582,637
  Number of sequences in database:  4496
  
Lambda     K      H
    1.37    0.711     1.31 

Gapped
Lambda     K      H
    1.37    0.711     1.31 


Matrix: blastn matrix:1 -3
Gap Penalties: Existence: 5, Extension: 2
Number of Hits to DB: 14,171
Number of Sequences: 4496
Number of extensions: 14171
Number of successful extensions: 1240
Number of sequences better than 1.0e-02: 0
Number of HSP's better than  0.0 without gapping: 0
Number of HSP's successfully gapped in prelim test: 0
Number of HSP's that attempted gapping in prelim test: 1240
Number of HSP's gapped (non-prelim): 0
length of query: 3121
length of database: 5,582,637
effective HSP length: 17
effective length of query: 3104
effective length of database: 5,506,205
effective search space: 17091260320
effective search space used: 17091260320
T: 0
A: 0
X1: 6 (11.9 bits)
X2: 15 (29.7 bits)
S1: 12 (24.3 bits)
S2: 21 (42.1 bits)


 ***** No hits found ******


  Database: VFDB core dataset - genes associated with experimentally
  verified VFs
    Posted date:  Jun 20, 2025  7:30 PM
  Number of letters in database: 5,582,637
  Number of sequences in database:  4496
  
Lambda     K      H
    1.37    0.711     1.31 

Gapped
Lambda     K      H
    1.37    0.711     1.31 


Matrix: blastn matrix:1 -3
Gap Penalties: Existence: 5, Extension: 2
Number of Hits to DB: 12,844
Number of Sequences: 4496
Number of extensions: 12844
Number of successful extensions: 1096
Number of sequences better than 1.0e-02: 0
Number of HSP's better than  0.0 without gapping: 0
Number of HSP's successfully gapped in prelim test: 0
Number of HSP's that attempted gapping in prelim test: 1096
Number of HSP's gapped (non-prelim): 0
length of query: 2837
length of database: 5,582,637
effective HSP length: 17
effective length of query: 2820
effective length of database: 5,506,205
effective search space: 15527498100
effective search space used: 15527498100
T: 0
A: 0
X1: 6 (11.9 bits)
X2: 15 (29.7 bits)
S1: 12 (24.3 bits)
S2: 21 (42.1 bits)


 ***** No hits found ******


  Database: VFDB core dataset - genes associated with experimentally
  verified VFs
    Posted date:  Jun 20, 2025  7:30 PM
  Number of letters in database: 5,582,637
  Number of sequences in database:  4496
  
Lambda     K      H
    1.37    0.711     1.31 

Gapped
Lambda     K      H
    1.37    0.711     1.31 


Matrix: blastn matrix:1 -3
Gap Penalties: Existence: 5, Extension: 2
Number of Hits to DB: 12,431
Number of Sequences: 4496
Number of extensions: 12431
Number of successful extensions: 1204
Number of sequences better than 1.0e-02: 0
Number of HSP's better than  0.0 without gapping: 0
Number of HSP's successfully gapped in prelim test: 0
Number of HSP's that attempted gapping in prelim test: 1204
Number of HSP's gapped (non-prelim): 0
length of query: 2538
length of database: 5,582,637
effective HSP length: 17
effective length of query: 2521
effective length of database: 5,506,205
effective search space: 13881142805
effective search space used: 13881142805
T: 0
A: 0
X1: 6 (11.9 bits)
X2: 15 (29.7 bits)
S1: 12 (24.3 bits)
S2: 21 (42.1 bits)


 ***** No hits found ******


  Database: VFDB core dataset - genes associated with experimentally
  verified VFs
    Posted date:  Jun 20, 2025  7:30 PM
  Number of letters in database: 5,582,637
  Number of sequences in database:  4496
  
Lambda     K      H
    1.37    0.711     1.31 

Gapped
Lambda     K      H
    1.37    0.711     1.31 


Matrix: blastn matrix:1 -3
Gap Penalties: Existence: 5, Extension: 2
Number of Hits to DB: 3529
Number of Sequences: 4496
Number of extensions: 3529
Number of successful extensions: 215
Number of sequences better than 1.0e-02: 0
Number of HSP's better than  0.0 without gapping: 0
Number of HSP's successfully gapped in prelim test: 0
Number of HSP's that attempted gapping in prelim test: 215
Number of HSP's gapped (non-prelim): 0
length of query: 1978
length of database: 5,582,637
effective HSP length: 17
effective length of query: 1961
effective length of database: 5,506,205
effective search space: 10797668005
effective search space used: 10797668005
T: 0
A: 0
X1: 6 (11.9 bits)
X2: 15 (29.7 bits)
S1: 12 (24.3 bits)
S2: 20 (40.1 bits)


 ***** No hits found ******


  Database: VFDB core dataset - genes associated with experimentally
  verified VFs
    Posted date:  Jun 20, 2025  7:30 PM
  Number of letters in database: 5,582,637
  Number of sequences in database:  4496
  
Lambda     K      H
    1.37    0.711     1.31 

Gapped
Lambda     K      H
    1.37    0.711     1.31 


Matrix: blastn matrix:1 -3
Gap Penalties: Existence: 5, Extension: 2
Number of Hits to DB: 7528
Number of Sequences: 4496
Number of extensions: 7528
Number of successful extensions: 627
Number of sequences better than 1.0e-02: 0
Number of HSP's better than  0.0 without gapping: 0
Number of HSP's successfully gapped in prelim test: 0
Number of HSP's that attempted gapping in prelim test: 627
Number of HSP's gapped (non-prelim): 0
length of query: 1899
length of database: 5,582,637
effective HSP length: 17
effective length of query: 1882
effective length of database: 5,506,205
effective search space: 10362677810
effective search space used: 10362677810
T: 0
A: 0
X1: 6 (11.9 bits)
X2: 15 (29.7 bits)
S1: 12 (24.3 bits)
S2: 20 (40.1 bits)


 ***** No hits found ******


  Database: VFDB core dataset - genes associated with experimentally
  verified VFs
    Posted date:  Jun 20, 2025  7:30 PM
  Number of letters in database: 5,582,637
  Number of sequences in database:  4496
  
Lambda     K      H
    1.37    0.711     1.31 

Gapped
Lambda     K      H
    1.37    0.711     1.31 


Matrix: blastn matrix:1 -3
Gap Penalties: Existence: 5, Extension: 2
Number of Hits to DB: 3466
Number of Sequences: 4496
Number of extensions: 3466
Number of successful extensions: 209
Number of sequences better than 1.0e-02: 0
Number of HSP's better than  0.0 without gapping: 0
Number of HSP's successfully gapped in prelim test: 0
Number of HSP's that attempted gapping in prelim test: 209
Number of HSP's gapped (non-prelim): 0
length of query: 1725
length of database: 5,582,637
effective HSP length: 17
effective length of query: 1708
effective length of database: 5,506,205
effective search space: 9404598140
effective search space used: 9404598140
T: 0
A: 0
X1: 6 (11.9 bits)
X2: 15 (29.7 bits)
S1: 12 (24.3 bits)
S2: 20 (40.1 bits)


 ***** No hits found ******


  Database: VFDB core dataset - genes associated with experimentally
  verified VFs
    Posted date:  Jun 20, 2025  7:30 PM
  Number of letters in database: 5,582,637
  Number of sequences in database:  4496
  
Lambda     K      H
    1.37    0.711     1.31 

Gapped
Lambda     K      H
    1.37    0.711     1.31 


Matrix: blastn matrix:1 -3
Gap Penalties: Existence: 5, Extension: 2
Number of Hits to DB: 6818
Number of Sequences: 4496
Number of extensions: 6818
Number of successful extensions: 560
Number of sequences better than 1.0e-02: 0
Number of HSP's better than  0.0 without gapping: 0
Number of HSP's successfully gapped in prelim test: 0
Number of HSP's that attempted gapping in prelim test: 560
Number of HSP's gapped (non-prelim): 0
length of query: 1687
length of database: 5,582,637
effective HSP length: 17
effective length of query: 1670
effective length of database: 5,506,205
effective search space: 9195362350
effective search space used: 9195362350
T: 0
A: 0
X1: 6 (11.9 bits)
X2: 15 (29.7 bits)
S1: 12 (24.3 bits)
S2: 20 (40.1 bits)


 ***** No hits found ******


  Database: VFDB core dataset - genes associated with experimentally
  verified VFs
    Posted date:  Jun 20, 2025  7:30 PM
  Number of letters in database: 5,582,637
  Number of sequences in database:  4496
  
Lambda     K      H
    1.37    0.711     1.31 

Gapped
Lambda     K      H
    1.37    0.711     1.31 


Matrix: blastn matrix:1 -3
Gap Penalties: Existence: 5, Extension: 2
Number of Hits to DB: 6998
Number of Sequences: 4496
Number of extensions: 6998
Number of successful extensions: 566
Number of sequences better than 1.0e-02: 0
Number of HSP's better than  0.0 without gapping: 0
Number of HSP's successfully gapped in prelim test: 0
Number of HSP's that attempted gapping in prelim test: 566
Number of HSP's gapped (non-prelim): 0
length of query: 1560
length of database: 5,582,637
effective HSP length: 17
effective length of query: 1543
effective length of database: 5,506,205
effective search space: 8496074315
effective search space used: 8496074315
T: 0
A: 0
X1: 6 (11.9 bits)
X2: 15 (29.7 bits)
S1: 12 (24.3 bits)
S2: 20 (40.1 bits)


 ***** No hits found ******


  Database: VFDB core dataset - genes associated with experimentally
  verified VFs
    Posted date:  Jun 20, 2025  7:30 PM
  Number of letters in database: 5,582,637
  Number of sequences in database:  4496
  
Lambda     K      H
    1.37    0.711     1.31 

Gapped
Lambda     K      H
    1.37    0.711     1.31 


Matrix: blastn matrix:1 -3
Gap Penalties: Existence: 5, Extension: 2
Number of Hits to DB: 4758
Number of Sequences: 4496
Number of extensions: 4758
Number of successful extensions: 423
Number of sequences better than 1.0e-02: 0
Number of HSP's better than  0.0 without gapping: 0
Number of HSP's successfully gapped in prelim test: 0
Number of HSP's that attempted gapping in prelim test: 423
Number of HSP's gapped (non-prelim): 0
length of query: 978
length of database: 5,582,637
effective HSP length: 16
effective length of query: 962
effective length of database: 5,510,701
effective search space: 5301294362
effective search space used: 5301294362
T: 0
A: 0
X1: 6 (11.9 bits)
X2: 15 (29.7 bits)
S1: 12 (24.3 bits)
S2: 20 (40.1 bits)


 ***** No hits found ******


  Database: VFDB core dataset - genes associated with experimentally
  verified VFs
    Posted date:  Jun 20, 2025  7:30 PM
  Number of letters in database: 5,582,637
  Number of sequences in database:  4496
  
Lambda     K      H
    1.37    0.711     1.31 

Gapped
Lambda     K      H
    1.37    0.711     1.31 


Matrix: blastn matrix:1 -3
Gap Penalties: Existence: 5, Extension: 2
Number of Hits to DB: 3245
Number of Sequences: 4496
Number of extensions: 3245
Number of successful extensions: 267
Number of sequences better than 1.0e-02: 0
Number of HSP's better than  0.0 without gapping: 0
Number of HSP's successfully gapped in prelim test: 0
Number of HSP's that attempted gapping in prelim test: 267
Number of HSP's gapped (non-prelim): 0
length of query: 970
length of database: 5,582,637
effective HSP length: 16
effective length of query: 954
effective length of database: 5,510,701
effective search space: 5257208754
effective search space used: 5257208754
T: 0
A: 0
X1: 6 (11.9 bits)
X2: 15 (29.7 bits)
S1: 12 (24.3 bits)
S2: 20 (40.1 bits)


 ***** No hits found ******


  Database: VFDB core dataset - genes associated with experimentally
  verified VFs
    Posted date:  Jun 20, 2025  7:30 PM
  Number of letters in database: 5,582,637
  Number of sequences in database:  4496
  
Lambda     K      H
    1.37    0.711     1.31 

Gapped
Lambda     K      H
    1.37    0.711     1.31 


Matrix: blastn matrix:1 -3
Gap Penalties: Existence: 5, Extension: 2
Number of Hits to DB: 3371
Number of Sequences: 4496
Number of extensions: 3371
Number of successful extensions: 297
Number of sequences better than 1.0e-02: 0
Number of HSP's better than  0.0 without gapping: 0
Number of HSP's successfully gapped in prelim test: 0
Number of HSP's that attempted gapping in prelim test: 297
Number of HSP's gapped (non-prelim): 0
length of query: 906
length of database: 5,582,637
effective HSP length: 16
effective length of query: 890
effective length of database: 5,510,701
effective search space: 4904523890
effective search space used: 4904523890
T: 0
A: 0
X1: 6 (11.9 bits)
X2: 15 (29.7 bits)
S1: 12 (24.3 bits)
S2: 20 (40.1 bits)


Query= NODE_33_length_536_cov_1107.984749
         (536 letters)


 Distribution of 1 Blast Hits on the Query Sequence 

Mouse-over to show defline and scores. Click to show alignments


                                                                 Score    E
Sequences producing significant alignments:                      (bits) Value

VFG045592  (mavV) Dot/Icm type IV secretion system effector ...    38   0.009 

>VFG045592 (mavV) Dot/Icm type IV secretion system effector MavV [Dot/Icm T4SS
            secreted effectors - Effector delivery system]
            [Legionella pneumophila subsp. pneumophila str.
            Philadelphia 1]
          Length = 1383

 Score = 38.2 bits (19), Expect = 0.009
 Identities = 19/19 (100%)
 Strand = Plus / Minus

                               
Query: 152  tttccattggagcattatc 170
            |||||||||||||||||||
Sbjct: 1186 tttccattggagcattatc 1168


  Database: VFDB core dataset - genes associated with experimentally
  verified VFs
    Posted date:  Jun 20, 2025  7:30 PM
  Number of letters in database: 5,582,637
  Number of sequences in database:  4496
  
Lambda     K      H
    1.37    0.711     1.31 

Gapped
Lambda     K      H
    1.37    0.711     1.31 


Matrix: blastn matrix:1 -3
Gap Penalties: Existence: 5, Extension: 2
Number of Hits to DB: 1804
Number of Sequences: 4496
Number of extensions: 1804
Number of successful extensions: 137
Number of sequences better than 1.0e-02: 1
Number of HSP's better than  0.0 without gapping: 1
Number of HSP's successfully gapped in prelim test: 0
Number of HSP's that attempted gapping in prelim test: 136
Number of HSP's gapped (non-prelim): 1
length of query: 536
length of database: 5,582,637
effective HSP length: 16
effective length of query: 520
effective length of database: 5,510,701
effective search space: 2865564520
effective search space used: 2865564520
T: 0
A: 0
X1: 6 (11.9 bits)
X2: 15 (29.7 bits)
S1: 12 (24.3 bits)
S2: 19 (38.2 bits)


 ***** No hits found ******


  Database: VFDB core dataset - genes associated with experimentally
  verified VFs
    Posted date:  Jun 20, 2025  7:30 PM
  Number of letters in database: 5,582,637
  Number of sequences in database:  4496
  
Lambda     K      H
    1.37    0.711     1.31 

Gapped
Lambda     K      H
    1.37    0.711     1.31 


Matrix: blastn matrix:1 -3
Gap Penalties: Existence: 5, Extension: 2
Number of Hits to DB: 2591
Number of Sequences: 4496
Number of extensions: 2591
Number of successful extensions: 187
Number of sequences better than 1.0e-02: 0
Number of HSP's better than  0.0 without gapping: 0
Number of HSP's successfully gapped in prelim test: 0
Number of HSP's that attempted gapping in prelim test: 187
Number of HSP's gapped (non-prelim): 0
length of query: 510
length of database: 5,582,637
effective HSP length: 16
effective length of query: 494
effective length of database: 5,510,701
effective search space: 2722286294
effective search space used: 2722286294
T: 0
A: 0
X1: 6 (11.9 bits)
X2: 15 (29.7 bits)
S1: 12 (24.3 bits)
S2: 19 (38.2 bits)


 ***** No hits found ******


  Database: VFDB core dataset - genes associated with experimentally
  verified VFs
    Posted date:  Jun 20, 2025  7:30 PM
  Number of letters in database: 5,582,637
  Number of sequences in database:  4496
  
Lambda     K      H
    1.37    0.711     1.31 

Gapped
Lambda     K      H
    1.37    0.711     1.31 


Matrix: blastn matrix:1 -3
Gap Penalties: Existence: 5, Extension: 2
Number of Hits to DB: 779
Number of Sequences: 4496
Number of extensions: 779
Number of successful extensions: 41
Number of sequences better than 1.0e-02: 0
Number of HSP's better than  0.0 without gapping: 0
Number of HSP's successfully gapped in prelim test: 0
Number of HSP's that attempted gapping in prelim test: 41
Number of HSP's gapped (non-prelim): 0
length of query: 494
length of database: 5,582,637
effective HSP length: 16
effective length of query: 478
effective length of database: 5,510,701
effective search space: 2634115078
effective search space used: 2634115078
T: 0
A: 0
X1: 6 (11.9 bits)
X2: 15 (29.7 bits)
S1: 12 (24.3 bits)
S2: 19 (38.2 bits)


 ***** No hits found ******


  Database: VFDB core dataset - genes associated with experimentally
  verified VFs
    Posted date:  Jun 20, 2025  7:30 PM
  Number of letters in database: 5,582,637
  Number of sequences in database:  4496
  
Lambda     K      H
    1.37    0.711     1.31 

Gapped
Lambda     K      H
    1.37    0.711     1.31 


Matrix: blastn matrix:1 -3
Gap Penalties: Existence: 5, Extension: 2
Number of Hits to DB: 1295
Number of Sequences: 4496
Number of extensions: 1295
Number of successful extensions: 79
Number of sequences better than 1.0e-02: 0
Number of HSP's better than  0.0 without gapping: 0
Number of HSP's successfully gapped in prelim test: 0
Number of HSP's that attempted gapping in prelim test: 79
Number of HSP's gapped (non-prelim): 0
length of query: 455
length of database: 5,582,637
effective HSP length: 16
effective length of query: 439
effective length of database: 5,510,701
effective search space: 2419197739
effective search space used: 2419197739
T: 0
A: 0
X1: 6 (11.9 bits)
X2: 15 (29.7 bits)
S1: 12 (24.3 bits)
S2: 19 (38.2 bits)


 ***** No hits found ******


  Database: VFDB core dataset - genes associated with experimentally
  verified VFs
    Posted date:  Jun 20, 2025  7:30 PM
  Number of letters in database: 5,582,637
  Number of sequences in database:  4496
  
Lambda     K      H
    1.37    0.711     1.31 

Gapped
Lambda     K      H
    1.37    0.711     1.31 


Matrix: blastn matrix:1 -3
Gap Penalties: Existence: 5, Extension: 2
Number of Hits to DB: 1321
Number of Sequences: 4496
Number of extensions: 1321
Number of successful extensions: 90
Number of sequences better than 1.0e-02: 0
Number of HSP's better than  0.0 without gapping: 0
Number of HSP's successfully gapped in prelim test: 0
Number of HSP's that attempted gapping in prelim test: 90
Number of HSP's gapped (non-prelim): 0
length of query: 448
length of database: 5,582,637
effective HSP length: 16
effective length of query: 432
effective length of database: 5,510,701
effective search space: 2380622832
effective search space used: 2380622832
T: 0
A: 0
X1: 6 (11.9 bits)
X2: 15 (29.7 bits)
S1: 12 (24.3 bits)
S2: 19 (38.2 bits)


Query= NODE_38_length_409_cov_1.337349
         (409 letters)


 Distribution of 1 Blast Hits on the Query Sequence 

Mouse-over to show defline and scores. Click to show alignments


                                                                 Score    E
Sequences producing significant alignments:                      (bits) Value

VFG022051  (eccC3) Type VII secretion system protein EccC3 [...    40   0.002 

>VFG022051 (eccC3) Type VII secretion system protein EccC3 [ESX-3 - Effector
            delivery system] [Mycobacterium tuberculosis H37Rv]
          Length = 3993

 Score = 40.1 bits (20), Expect = 0.002
 Identities = 20/20 (100%)
 Strand = Plus / Plus

                                
Query: 365  cacgctgcgcggcgaggtgg 384
            ||||||||||||||||||||
Sbjct: 1638 cacgctgcgcggcgaggtgg 1657


  Database: VFDB core dataset - genes associated with experimentally
  verified VFs
    Posted date:  Jun 20, 2025  7:30 PM
  Number of letters in database: 5,582,637
  Number of sequences in database:  4496
  
Lambda     K      H
    1.37    0.711     1.31 

Gapped
Lambda     K      H
    1.37    0.711     1.31 


Matrix: blastn matrix:1 -3
Gap Penalties: Existence: 5, Extension: 2
Number of Hits to DB: 1212
Number of Sequences: 4496
Number of extensions: 1212
Number of successful extensions: 100
Number of sequences better than 1.0e-02: 1
Number of HSP's better than  0.0 without gapping: 1
Number of HSP's successfully gapped in prelim test: 0
Number of HSP's that attempted gapping in prelim test: 99
Number of HSP's gapped (non-prelim): 1
length of query: 409
length of database: 5,582,637
effective HSP length: 16
effective length of query: 393
effective length of database: 5,510,701
effective search space: 2165705493
effective search space used: 2165705493
T: 0
A: 0
X1: 6 (11.9 bits)
X2: 15 (29.7 bits)
S1: 12 (24.3 bits)
S2: 19 (38.2 bits)


 ***** No hits found ******


  Database: VFDB core dataset - genes associated with experimentally
  verified VFs
    Posted date:  Jun 20, 2025  7:30 PM
  Number of letters in database: 5,582,637
  Number of sequences in database:  4496
  
Lambda     K      H
    1.37    0.711     1.31 

Gapped
Lambda     K      H
    1.37    0.711     1.31 


Matrix: blastn matrix:1 -3
Gap Penalties: Existence: 5, Extension: 2
Number of Hits to DB: 1458
Number of Sequences: 4496
Number of extensions: 1458
Number of successful extensions: 98
Number of sequences better than 1.0e-02: 0
Number of HSP's better than  0.0 without gapping: 0
Number of HSP's successfully gapped in prelim test: 0
Number of HSP's that attempted gapping in prelim test: 98
Number of HSP's gapped (non-prelim): 0
length of query: 389
length of database: 5,582,637
effective HSP length: 16
effective length of query: 373
effective length of database: 5,510,701
effective search space: 2055491473
effective search space used: 2055491473
T: 0
A: 0
X1: 6 (11.9 bits)
X2: 15 (29.7 bits)
S1: 12 (24.3 bits)
S2: 19 (38.2 bits)


 ***** No hits found ******


  Database: VFDB core dataset - genes associated with experimentally
  verified VFs
    Posted date:  Jun 20, 2025  7:30 PM
  Number of letters in database: 5,582,637
  Number of sequences in database:  4496
  
Lambda     K      H
    1.37    0.711     1.31 

Gapped
Lambda     K      H
    1.37    0.711     1.31 


Matrix: blastn matrix:1 -3
Gap Penalties: Existence: 5, Extension: 2
Number of Hits to DB: 544
Number of Sequences: 4496
Number of extensions: 544
Number of successful extensions: 39
Number of sequences better than 1.0e-02: 0
Number of HSP's better than  0.0 without gapping: 0
Number of HSP's successfully gapped in prelim test: 0
Number of HSP's that attempted gapping in prelim test: 39
Number of HSP's gapped (non-prelim): 0
length of query: 346
length of database: 5,582,637
effective HSP length: 16
effective length of query: 330
effective length of database: 5,510,701
effective search space: 1818531330
effective search space used: 1818531330
T: 0
A: 0
X1: 6 (11.9 bits)
X2: 15 (29.7 bits)
S1: 12 (24.3 bits)
S2: 19 (38.2 bits)


 ***** No hits found ******


  Database: VFDB core dataset - genes associated with experimentally
  verified VFs
    Posted date:  Jun 20, 2025  7:30 PM
  Number of letters in database: 5,582,637
  Number of sequences in database:  4496
  
Lambda     K      H
    1.37    0.711     1.31 

Gapped
Lambda     K      H
    1.37    0.711     1.31 


Matrix: blastn matrix:1 -3
Gap Penalties: Existence: 5, Extension: 2
Number of Hits to DB: 688
Number of Sequences: 4496
Number of extensions: 688
Number of successful extensions: 40
Number of sequences better than 1.0e-02: 0
Number of HSP's better than  0.0 without gapping: 0
Number of HSP's successfully gapped in prelim test: 0
Number of HSP's that attempted gapping in prelim test: 40
Number of HSP's gapped (non-prelim): 0
length of query: 335
length of database: 5,582,637
effective HSP length: 16
effective length of query: 319
effective length of database: 5,510,701
effective search space: 1757913619
effective search space used: 1757913619
T: 0
A: 0
X1: 6 (11.9 bits)
X2: 15 (29.7 bits)
S1: 12 (24.3 bits)
S2: 19 (38.2 bits)


 ***** No hits found ******


  Database: VFDB core dataset - genes associated with experimentally
  verified VFs
    Posted date:  Jun 20, 2025  7:30 PM
  Number of letters in database: 5,582,637
  Number of sequences in database:  4496
  
Lambda     K      H
    1.37    0.711     1.31 

Gapped
Lambda     K      H
    1.37    0.711     1.31 


Matrix: blastn matrix:1 -3
Gap Penalties: Existence: 5, Extension: 2
Number of Hits to DB: 766
Number of Sequences: 4496
Number of extensions: 766
Number of successful extensions: 50
Number of sequences better than 1.0e-02: 0
Number of HSP's better than  0.0 without gapping: 0
Number of HSP's successfully gapped in prelim test: 0
Number of HSP's that attempted gapping in prelim test: 50
Number of HSP's gapped (non-prelim): 0
length of query: 335
length of database: 5,582,637
effective HSP length: 16
effective length of query: 319
effective length of database: 5,510,701
effective search space: 1757913619
effective search space used: 1757913619
T: 0
A: 0
X1: 6 (11.9 bits)
X2: 15 (29.7 bits)
S1: 12 (24.3 bits)
S2: 19 (38.2 bits)


 ***** No hits found ******


  Database: VFDB core dataset - genes associated with experimentally
  verified VFs
    Posted date:  Jun 20, 2025  7:30 PM
  Number of letters in database: 5,582,637
  Number of sequences in database:  4496
  
Lambda     K      H
    1.37    0.711     1.31 

Gapped
Lambda     K      H
    1.37    0.711     1.31 


Matrix: blastn matrix:1 -3
Gap Penalties: Existence: 5, Extension: 2
Number of Hits to DB: 759
Number of Sequences: 4496
Number of extensions: 759
Number of successful extensions: 46
Number of sequences better than 1.0e-02: 0
Number of HSP's better than  0.0 without gapping: 0
Number of HSP's successfully gapped in prelim test: 0
Number of HSP's that attempted gapping in prelim test: 46
Number of HSP's gapped (non-prelim): 0
length of query: 322
length of database: 5,582,637
effective HSP length: 15
effective length of query: 307
effective length of database: 5,515,197
effective search space: 1693165479
effective search space used: 1693165479
T: 0
A: 0
X1: 6 (11.9 bits)
X2: 15 (29.7 bits)
S1: 12 (24.3 bits)
S2: 19 (38.2 bits)


 ***** No hits found ******


  Database: VFDB core dataset - genes associated with experimentally
  verified VFs
    Posted date:  Jun 20, 2025  7:30 PM
  Number of letters in database: 5,582,637
  Number of sequences in database:  4496
  
Lambda     K      H
    1.37    0.711     1.31 

Gapped
Lambda     K      H
    1.37    0.711     1.31 


Matrix: blastn matrix:1 -3
Gap Penalties: Existence: 5, Extension: 2
Number of Hits to DB: 824
Number of Sequences: 4496
Number of extensions: 824
Number of successful extensions: 74
Number of sequences better than 1.0e-02: 0
Number of HSP's better than  0.0 without gapping: 0
Number of HSP's successfully gapped in prelim test: 0
Number of HSP's that attempted gapping in prelim test: 74
Number of HSP's gapped (non-prelim): 0
length of query: 297
length of database: 5,582,637
effective HSP length: 15
effective length of query: 282
effective length of database: 5,515,197
effective search space: 1555285554
effective search space used: 1555285554
T: 0
A: 0
X1: 6 (11.9 bits)
X2: 15 (29.7 bits)
S1: 12 (24.3 bits)
S2: 19 (38.2 bits)


 ***** No hits found ******


  Database: VFDB core dataset - genes associated with experimentally
  verified VFs
    Posted date:  Jun 20, 2025  7:30 PM
  Number of letters in database: 5,582,637
  Number of sequences in database:  4496
  
Lambda     K      H
    1.37    0.711     1.31 

Gapped
Lambda     K      H
    1.37    0.711     1.31 


Matrix: blastn matrix:1 -3
Gap Penalties: Existence: 5, Extension: 2
Number of Hits to DB: 907
Number of Sequences: 4496
Number of extensions: 907
Number of successful extensions: 70
Number of sequences better than 1.0e-02: 0
Number of HSP's better than  0.0 without gapping: 0
Number of HSP's successfully gapped in prelim test: 0
Number of HSP's that attempted gapping in prelim test: 70
Number of HSP's gapped (non-prelim): 0
length of query: 286
length of database: 5,582,637
effective HSP length: 15
effective length of query: 271
effective length of database: 5,515,197
effective search space: 1494618387
effective search space used: 1494618387
T: 0
A: 0
X1: 6 (11.9 bits)
X2: 15 (29.7 bits)
S1: 12 (24.3 bits)
S2: 19 (38.2 bits)


 ***** No hits found ******


  Database: VFDB core dataset - genes associated with experimentally
  verified VFs
    Posted date:  Jun 20, 2025  7:30 PM
  Number of letters in database: 5,582,637
  Number of sequences in database:  4496
  
Lambda     K      H
    1.37    0.711     1.31 

Gapped
Lambda     K      H
    1.37    0.711     1.31 


Matrix: blastn matrix:1 -3
Gap Penalties: Existence: 5, Extension: 2
Number of Hits to DB: 862
Number of Sequences: 4496
Number of extensions: 862
Number of successful extensions: 65
Number of sequences better than 1.0e-02: 0
Number of HSP's better than  0.0 without gapping: 0
Number of HSP's successfully gapped in prelim test: 0
Number of HSP's that attempted gapping in prelim test: 65
Number of HSP's gapped (non-prelim): 0
length of query: 285
length of database: 5,582,637
effective HSP length: 15
effective length of query: 270
effective length of database: 5,515,197
effective search space: 1489103190
effective search space used: 1489103190
T: 0
A: 0
X1: 6 (11.9 bits)
X2: 15 (29.7 bits)
S1: 12 (24.3 bits)
S2: 19 (38.2 bits)


 ***** No hits found ******


  Database: VFDB core dataset - genes associated with experimentally
  verified VFs
    Posted date:  Jun 20, 2025  7:30 PM
  Number of letters in database: 5,582,637
  Number of sequences in database:  4496
  
Lambda     K      H
    1.37    0.711     1.31 

Gapped
Lambda     K      H
    1.37    0.711     1.31 


Matrix: blastn matrix:1 -3
Gap Penalties: Existence: 5, Extension: 2
Number of Hits to DB: 1049
Number of Sequences: 4496
Number of extensions: 1049
Number of successful extensions: 112
Number of sequences better than 1.0e-02: 0
Number of HSP's better than  0.0 without gapping: 0
Number of HSP's successfully gapped in prelim test: 0
Number of HSP's that attempted gapping in prelim test: 112
Number of HSP's gapped (non-prelim): 0
length of query: 283
length of database: 5,582,637
effective HSP length: 15
effective length of query: 268
effective length of database: 5,515,197
effective search space: 1478072796
effective search space used: 1478072796
T: 0
A: 0
X1: 6 (11.9 bits)
X2: 15 (29.7 bits)
S1: 12 (24.3 bits)
S2: 19 (38.2 bits)


 ***** No hits found ******


  Database: VFDB core dataset - genes associated with experimentally
  verified VFs
    Posted date:  Jun 20, 2025  7:30 PM
  Number of letters in database: 5,582,637
  Number of sequences in database:  4496
  
Lambda     K      H
    1.37    0.711     1.31 

Gapped
Lambda     K      H
    1.37    0.711     1.31 


Matrix: blastn matrix:1 -3
Gap Penalties: Existence: 5, Extension: 2
Number of Hits to DB: 773
Number of Sequences: 4496
Number of extensions: 773
Number of successful extensions: 60
Number of sequences better than 1.0e-02: 0
Number of HSP's better than  0.0 without gapping: 0
Number of HSP's successfully gapped in prelim test: 0
Number of HSP's that attempted gapping in prelim test: 60
Number of HSP's gapped (non-prelim): 0
length of query: 279
length of database: 5,582,637
effective HSP length: 15
effective length of query: 264
effective length of database: 5,515,197
effective search space: 1456012008
effective search space used: 1456012008
T: 0
A: 0
X1: 6 (11.9 bits)
X2: 15 (29.7 bits)
S1: 12 (24.3 bits)
S2: 19 (38.2 bits)


 ***** No hits found ******


  Database: VFDB core dataset - genes associated with experimentally
  verified VFs
    Posted date:  Jun 20, 2025  7:30 PM
  Number of letters in database: 5,582,637
  Number of sequences in database:  4496
  
Lambda     K      H
    1.37    0.711     1.31 

Gapped
Lambda     K      H
    1.37    0.711     1.31 


Matrix: blastn matrix:1 -3
Gap Penalties: Existence: 5, Extension: 2
Number of Hits to DB: 880
Number of Sequences: 4496
Number of extensions: 880
Number of successful extensions: 81
Number of sequences better than 1.0e-02: 0
Number of HSP's better than  0.0 without gapping: 0
Number of HSP's successfully gapped in prelim test: 0
Number of HSP's that attempted gapping in prelim test: 81
Number of HSP's gapped (non-prelim): 0
length of query: 278
length of database: 5,582,637
effective HSP length: 15
effective length of query: 263
effective length of database: 5,515,197
effective search space: 1450496811
effective search space used: 1450496811
T: 0
A: 0
X1: 6 (11.9 bits)
X2: 15 (29.7 bits)
S1: 12 (24.3 bits)
S2: 19 (38.2 bits)


 ***** No hits found ******


  Database: VFDB core dataset - genes associated with experimentally
  verified VFs
    Posted date:  Jun 20, 2025  7:30 PM
  Number of letters in database: 5,582,637
  Number of sequences in database:  4496
  
Lambda     K      H
    1.37    0.711     1.31 

Gapped
Lambda     K      H
    1.37    0.711     1.31 


Matrix: blastn matrix:1 -3
Gap Penalties: Existence: 5, Extension: 2
Number of Hits to DB: 823
Number of Sequences: 4496
Number of extensions: 823
Number of successful extensions: 53
Number of sequences better than 1.0e-02: 0
Number of HSP's better than  0.0 without gapping: 0
Number of HSP's successfully gapped in prelim test: 0
Number of HSP's that attempted gapping in prelim test: 53
Number of HSP's gapped (non-prelim): 0
length of query: 278
length of database: 5,582,637
effective HSP length: 15
effective length of query: 263
effective length of database: 5,515,197
effective search space: 1450496811
effective search space used: 1450496811
T: 0
A: 0
X1: 6 (11.9 bits)
X2: 15 (29.7 bits)
S1: 12 (24.3 bits)
S2: 19 (38.2 bits)


 ***** No hits found ******


  Database: VFDB core dataset - genes associated with experimentally
  verified VFs
    Posted date:  Jun 20, 2025  7:30 PM
  Number of letters in database: 5,582,637
  Number of sequences in database:  4496
  
Lambda     K      H
    1.37    0.711     1.31 

Gapped
Lambda     K      H
    1.37    0.711     1.31 


Matrix: blastn matrix:1 -3
Gap Penalties: Existence: 5, Extension: 2
Number of Hits to DB: 968
Number of Sequences: 4496
Number of extensions: 968
Number of successful extensions: 86
Number of sequences better than 1.0e-02: 0
Number of HSP's better than  0.0 without gapping: 0
Number of HSP's successfully gapped in prelim test: 0
Number of HSP's that attempted gapping in prelim test: 86
Number of HSP's gapped (non-prelim): 0
length of query: 277
length of database: 5,582,637
effective HSP length: 15
effective length of query: 262
effective length of database: 5,515,197
effective search space: 1444981614
effective search space used: 1444981614
T: 0
A: 0
X1: 6 (11.9 bits)
X2: 15 (29.7 bits)
S1: 12 (24.3 bits)
S2: 19 (38.2 bits)


 ***** No hits found ******


  Database: VFDB core dataset - genes associated with experimentally
  verified VFs
    Posted date:  Jun 20, 2025  7:30 PM
  Number of letters in database: 5,582,637
  Number of sequences in database:  4496
  
Lambda     K      H
    1.37    0.711     1.31 

Gapped
Lambda     K      H
    1.37    0.711     1.31 


Matrix: blastn matrix:1 -3
Gap Penalties: Existence: 5, Extension: 2
Number of Hits to DB: 718
Number of Sequences: 4496
Number of extensions: 718
Number of successful extensions: 62
Number of sequences better than 1.0e-02: 0
Number of HSP's better than  0.0 without gapping: 0
Number of HSP's successfully gapped in prelim test: 0
Number of HSP's that attempted gapping in prelim test: 62
Number of HSP's gapped (non-prelim): 0
length of query: 277
length of database: 5,582,637
effective HSP length: 15
effective length of query: 262
effective length of database: 5,515,197
effective search space: 1444981614
effective search space used: 1444981614
T: 0
A: 0
X1: 6 (11.9 bits)
X2: 15 (29.7 bits)
S1: 12 (24.3 bits)
S2: 19 (38.2 bits)


 ***** No hits found ******


  Database: VFDB core dataset - genes associated with experimentally
  verified VFs
    Posted date:  Jun 20, 2025  7:30 PM
  Number of letters in database: 5,582,637
  Number of sequences in database:  4496
  
Lambda     K      H
    1.37    0.711     1.31 

Gapped
Lambda     K      H
    1.37    0.711     1.31 


Matrix: blastn matrix:1 -3
Gap Penalties: Existence: 5, Extension: 2
Number of Hits to DB: 1162
Number of Sequences: 4496
Number of extensions: 1162
Number of successful extensions: 96
Number of sequences better than 1.0e-02: 0
Number of HSP's better than  0.0 without gapping: 0
Number of HSP's successfully gapped in prelim test: 0
Number of HSP's that attempted gapping in prelim test: 96
Number of HSP's gapped (non-prelim): 0
length of query: 277
length of database: 5,582,637
effective HSP length: 15
effective length of query: 262
effective length of database: 5,515,197
effective search space: 1444981614
effective search space used: 1444981614
T: 0
A: 0
X1: 6 (11.9 bits)
X2: 15 (29.7 bits)
S1: 12 (24.3 bits)
S2: 19 (38.2 bits)


 ***** No hits found ******


  Database: VFDB core dataset - genes associated with experimentally
  verified VFs
    Posted date:  Jun 20, 2025  7:30 PM
  Number of letters in database: 5,582,637
  Number of sequences in database:  4496
  
Lambda     K      H
    1.37    0.711     1.31 

Gapped
Lambda     K      H
    1.37    0.711     1.31 


Matrix: blastn matrix:1 -3
Gap Penalties: Existence: 5, Extension: 2
Number of Hits to DB: 683
Number of Sequences: 4496
Number of extensions: 683
Number of successful extensions: 56
Number of sequences better than 1.0e-02: 0
Number of HSP's better than  0.0 without gapping: 0
Number of HSP's successfully gapped in prelim test: 0
Number of HSP's that attempted gapping in prelim test: 56
Number of HSP's gapped (non-prelim): 0
length of query: 277
length of database: 5,582,637
effective HSP length: 15
effective length of query: 262
effective length of database: 5,515,197
effective search space: 1444981614
effective search space used: 1444981614
T: 0
A: 0
X1: 6 (11.9 bits)
X2: 15 (29.7 bits)
S1: 12 (24.3 bits)
S2: 19 (38.2 bits)


 ***** No hits found ******


  Database: VFDB core dataset - genes associated with experimentally
  verified VFs
    Posted date:  Jun 20, 2025  7:30 PM
  Number of letters in database: 5,582,637
  Number of sequences in database:  4496
  
Lambda     K      H
    1.37    0.711     1.31 

Gapped
Lambda     K      H
    1.37    0.711     1.31 


Matrix: blastn matrix:1 -3
Gap Penalties: Existence: 5, Extension: 2
Number of Hits to DB: 1149
Number of Sequences: 4496
Number of extensions: 1149
Number of successful extensions: 103
Number of sequences better than 1.0e-02: 0
Number of HSP's better than  0.0 without gapping: 0
Number of HSP's successfully gapped in prelim test: 0
Number of HSP's that attempted gapping in prelim test: 103
Number of HSP's gapped (non-prelim): 0
length of query: 276
length of database: 5,582,637
effective HSP length: 15
effective length of query: 261
effective length of database: 5,515,197
effective search space: 1439466417
effective search space used: 1439466417
T: 0
A: 0
X1: 6 (11.9 bits)
X2: 15 (29.7 bits)
S1: 12 (24.3 bits)
S2: 19 (38.2 bits)


 ***** No hits found ******


  Database: VFDB core dataset - genes associated with experimentally
  verified VFs
    Posted date:  Jun 20, 2025  7:30 PM
  Number of letters in database: 5,582,637
  Number of sequences in database:  4496
  
Lambda     K      H
    1.37    0.711     1.31 

Gapped
Lambda     K      H
    1.37    0.711     1.31 


Matrix: blastn matrix:1 -3
Gap Penalties: Existence: 5, Extension: 2
Number of Hits to DB: 1005
Number of Sequences: 4496
Number of extensions: 1005
Number of successful extensions: 95
Number of sequences better than 1.0e-02: 0
Number of HSP's better than  0.0 without gapping: 0
Number of HSP's successfully gapped in prelim test: 0
Number of HSP's that attempted gapping in prelim test: 95
Number of HSP's gapped (non-prelim): 0
length of query: 276
length of database: 5,582,637
effective HSP length: 15
effective length of query: 261
effective length of database: 5,515,197
effective search space: 1439466417
effective search space used: 1439466417
T: 0
A: 0
X1: 6 (11.9 bits)
X2: 15 (29.7 bits)
S1: 12 (24.3 bits)
S2: 19 (38.2 bits)


 ***** No hits found ******


  Database: VFDB core dataset - genes associated with experimentally
  verified VFs
    Posted date:  Jun 20, 2025  7:30 PM
  Number of letters in database: 5,582,637
  Number of sequences in database:  4496
  
Lambda     K      H
    1.37    0.711     1.31 

Gapped
Lambda     K      H
    1.37    0.711     1.31 


Matrix: blastn matrix:1 -3
Gap Penalties: Existence: 5, Extension: 2
Number of Hits to DB: 806
Number of Sequences: 4496
Number of extensions: 806
Number of successful extensions: 61
Number of sequences better than 1.0e-02: 0
Number of HSP's better than  0.0 without gapping: 0
Number of HSP's successfully gapped in prelim test: 0
Number of HSP's that attempted gapping in prelim test: 61
Number of HSP's gapped (non-prelim): 0
length of query: 275
length of database: 5,582,637
effective HSP length: 15
effective length of query: 260
effective length of database: 5,515,197
effective search space: 1433951220
effective search space used: 1433951220
T: 0
A: 0
X1: 6 (11.9 bits)
X2: 15 (29.7 bits)
S1: 12 (24.3 bits)
S2: 19 (38.2 bits)


 ***** No hits found ******


  Database: VFDB core dataset - genes associated with experimentally
  verified VFs
    Posted date:  Jun 20, 2025  7:30 PM
  Number of letters in database: 5,582,637
  Number of sequences in database:  4496
  
Lambda     K      H
    1.37    0.711     1.31 

Gapped
Lambda     K      H
    1.37    0.711     1.31 


Matrix: blastn matrix:1 -3
Gap Penalties: Existence: 5, Extension: 2
Number of Hits to DB: 1008
Number of Sequences: 4496
Number of extensions: 1008
Number of successful extensions: 72
Number of sequences better than 1.0e-02: 0
Number of HSP's better than  0.0 without gapping: 0
Number of HSP's successfully gapped in prelim test: 0
Number of HSP's that attempted gapping in prelim test: 72
Number of HSP's gapped (non-prelim): 0
length of query: 275
length of database: 5,582,637
effective HSP length: 15
effective length of query: 260
effective length of database: 5,515,197
effective search space: 1433951220
effective search space used: 1433951220
T: 0
A: 0
X1: 6 (11.9 bits)
X2: 15 (29.7 bits)
S1: 12 (24.3 bits)
S2: 19 (38.2 bits)


 ***** No hits found ******


  Database: VFDB core dataset - genes associated with experimentally
  verified VFs
    Posted date:  Jun 20, 2025  7:30 PM
  Number of letters in database: 5,582,637
  Number of sequences in database:  4496
  
Lambda     K      H
    1.37    0.711     1.31 

Gapped
Lambda     K      H
    1.37    0.711     1.31 


Matrix: blastn matrix:1 -3
Gap Penalties: Existence: 5, Extension: 2
Number of Hits to DB: 1079
Number of Sequences: 4496
Number of extensions: 1079
Number of successful extensions: 92
Number of sequences better than 1.0e-02: 0
Number of HSP's better than  0.0 without gapping: 0
Number of HSP's successfully gapped in prelim test: 0
Number of HSP's that attempted gapping in prelim test: 92
Number of HSP's gapped (non-prelim): 0
length of query: 275
length of database: 5,582,637
effective HSP length: 15
effective length of query: 260
effective length of database: 5,515,197
effective search space: 1433951220
effective search space used: 1433951220
T: 0
A: 0
X1: 6 (11.9 bits)
X2: 15 (29.7 bits)
S1: 12 (24.3 bits)
S2: 19 (38.2 bits)


 ***** No hits found ******


  Database: VFDB core dataset - genes associated with experimentally
  verified VFs
    Posted date:  Jun 20, 2025  7:30 PM
  Number of letters in database: 5,582,637
  Number of sequences in database:  4496
  
Lambda     K      H
    1.37    0.711     1.31 

Gapped
Lambda     K      H
    1.37    0.711     1.31 


Matrix: blastn matrix:1 -3
Gap Penalties: Existence: 5, Extension: 2
Number of Hits to DB: 655
Number of Sequences: 4496
Number of extensions: 655
Number of successful extensions: 44
Number of sequences better than 1.0e-02: 0
Number of HSP's better than  0.0 without gapping: 0
Number of HSP's successfully gapped in prelim test: 0
Number of HSP's that attempted gapping in prelim test: 44
Number of HSP's gapped (non-prelim): 0
length of query: 274
length of database: 5,582,637
effective HSP length: 15
effective length of query: 259
effective length of database: 5,515,197
effective search space: 1428436023
effective search space used: 1428436023
T: 0
A: 0
X1: 6 (11.9 bits)
X2: 15 (29.7 bits)
S1: 12 (24.3 bits)
S2: 19 (38.2 bits)


 ***** No hits found ******


  Database: VFDB core dataset - genes associated with experimentally
  verified VFs
    Posted date:  Jun 20, 2025  7:30 PM
  Number of letters in database: 5,582,637
  Number of sequences in database:  4496
  
Lambda     K      H
    1.37    0.711     1.31 

Gapped
Lambda     K      H
    1.37    0.711     1.31 


Matrix: blastn matrix:1 -3
Gap Penalties: Existence: 5, Extension: 2
Number of Hits to DB: 1514
Number of Sequences: 4496
Number of extensions: 1514
Number of successful extensions: 140
Number of sequences better than 1.0e-02: 0
Number of HSP's better than  0.0 without gapping: 0
Number of HSP's successfully gapped in prelim test: 0
Number of HSP's that attempted gapping in prelim test: 140
Number of HSP's gapped (non-prelim): 0
length of query: 274
length of database: 5,582,637
effective HSP length: 15
effective length of query: 259
effective length of database: 5,515,197
effective search space: 1428436023
effective search space used: 1428436023
T: 0
A: 0
X1: 6 (11.9 bits)
X2: 15 (29.7 bits)
S1: 12 (24.3 bits)
S2: 19 (38.2 bits)


 ***** No hits found ******


  Database: VFDB core dataset - genes associated with experimentally
  verified VFs
    Posted date:  Jun 20, 2025  7:30 PM
  Number of letters in database: 5,582,637
  Number of sequences in database:  4496
  
Lambda     K      H
    1.37    0.711     1.31 

Gapped
Lambda     K      H
    1.37    0.711     1.31 


Matrix: blastn matrix:1 -3
Gap Penalties: Existence: 5, Extension: 2
Number of Hits to DB: 685
Number of Sequences: 4496
Number of extensions: 685
Number of successful extensions: 52
Number of sequences better than 1.0e-02: 0
Number of HSP's better than  0.0 without gapping: 0
Number of HSP's successfully gapped in prelim test: 0
Number of HSP's that attempted gapping in prelim test: 52
Number of HSP's gapped (non-prelim): 0
length of query: 274
length of database: 5,582,637
effective HSP length: 15
effective length of query: 259
effective length of database: 5,515,197
effective search space: 1428436023
effective search space used: 1428436023
T: 0
A: 0
X1: 6 (11.9 bits)
X2: 15 (29.7 bits)
S1: 12 (24.3 bits)
S2: 19 (38.2 bits)


 ***** No hits found ******


  Database: VFDB core dataset - genes associated with experimentally
  verified VFs
    Posted date:  Jun 20, 2025  7:30 PM
  Number of letters in database: 5,582,637
  Number of sequences in database:  4496
  
Lambda     K      H
    1.37    0.711     1.31 

Gapped
Lambda     K      H
    1.37    0.711     1.31 


Matrix: blastn matrix:1 -3
Gap Penalties: Existence: 5, Extension: 2
Number of Hits to DB: 728
Number of Sequences: 4496
Number of extensions: 728
Number of successful extensions: 54
Number of sequences better than 1.0e-02: 0
Number of HSP's better than  0.0 without gapping: 0
Number of HSP's successfully gapped in prelim test: 0
Number of HSP's that attempted gapping in prelim test: 54
Number of HSP's gapped (non-prelim): 0
length of query: 273
length of database: 5,582,637
effective HSP length: 15
effective length of query: 258
effective length of database: 5,515,197
effective search space: 1422920826
effective search space used: 1422920826
T: 0
A: 0
X1: 6 (11.9 bits)
X2: 15 (29.7 bits)
S1: 12 (24.3 bits)
S2: 19 (38.2 bits)


 ***** No hits found ******


  Database: VFDB core dataset - genes associated with experimentally
  verified VFs
    Posted date:  Jun 20, 2025  7:30 PM
  Number of letters in database: 5,582,637
  Number of sequences in database:  4496
  
Lambda     K      H
    1.37    0.711     1.31 

Gapped
Lambda     K      H
    1.37    0.711     1.31 


Matrix: blastn matrix:1 -3
Gap Penalties: Existence: 5, Extension: 2
Number of Hits to DB: 1110
Number of Sequences: 4496
Number of extensions: 1110
Number of successful extensions: 106
Number of sequences better than 1.0e-02: 0
Number of HSP's better than  0.0 without gapping: 0
Number of HSP's successfully gapped in prelim test: 0
Number of HSP's that attempted gapping in prelim test: 106
Number of HSP's gapped (non-prelim): 0
length of query: 272
length of database: 5,582,637
effective HSP length: 15
effective length of query: 257
effective length of database: 5,515,197
effective search space: 1417405629
effective search space used: 1417405629
T: 0
A: 0
X1: 6 (11.9 bits)
X2: 15 (29.7 bits)
S1: 12 (24.3 bits)
S2: 19 (38.2 bits)


 ***** No hits found ******


  Database: VFDB core dataset - genes associated with experimentally
  verified VFs
    Posted date:  Jun 20, 2025  7:30 PM
  Number of letters in database: 5,582,637
  Number of sequences in database:  4496
  
Lambda     K      H
    1.37    0.711     1.31 

Gapped
Lambda     K      H
    1.37    0.711     1.31 


Matrix: blastn matrix:1 -3
Gap Penalties: Existence: 5, Extension: 2
Number of Hits to DB: 725
Number of Sequences: 4496
Number of extensions: 725
Number of successful extensions: 79
Number of sequences better than 1.0e-02: 0
Number of HSP's better than  0.0 without gapping: 0
Number of HSP's successfully gapped in prelim test: 0
Number of HSP's that attempted gapping in prelim test: 79
Number of HSP's gapped (non-prelim): 0
length of query: 271
length of database: 5,582,637
effective HSP length: 15
effective length of query: 256
effective length of database: 5,515,197
effective search space: 1411890432
effective search space used: 1411890432
T: 0
A: 0
X1: 6 (11.9 bits)
X2: 15 (29.7 bits)
S1: 12 (24.3 bits)
S2: 19 (38.2 bits)


 ***** No hits found ******


  Database: VFDB core dataset - genes associated with experimentally
  verified VFs
    Posted date:  Jun 20, 2025  7:30 PM
  Number of letters in database: 5,582,637
  Number of sequences in database:  4496
  
Lambda     K      H
    1.37    0.711     1.31 

Gapped
Lambda     K      H
    1.37    0.711     1.31 


Matrix: blastn matrix:1 -3
Gap Penalties: Existence: 5, Extension: 2
Number of Hits to DB: 854
Number of Sequences: 4496
Number of extensions: 854
Number of successful extensions: 80
Number of sequences better than 1.0e-02: 0
Number of HSP's better than  0.0 without gapping: 0
Number of HSP's successfully gapped in prelim test: 0
Number of HSP's that attempted gapping in prelim test: 80
Number of HSP's gapped (non-prelim): 0
length of query: 271
length of database: 5,582,637
effective HSP length: 15
effective length of query: 256
effective length of database: 5,515,197
effective search space: 1411890432
effective search space used: 1411890432
T: 0
A: 0
X1: 6 (11.9 bits)
X2: 15 (29.7 bits)
S1: 12 (24.3 bits)
S2: 19 (38.2 bits)


 ***** No hits found ******


  Database: VFDB core dataset - genes associated with experimentally
  verified VFs
    Posted date:  Jun 20, 2025  7:30 PM
  Number of letters in database: 5,582,637
  Number of sequences in database:  4496
  
Lambda     K      H
    1.37    0.711     1.31 

Gapped
Lambda     K      H
    1.37    0.711     1.31 


Matrix: blastn matrix:1 -3
Gap Penalties: Existence: 5, Extension: 2
Number of Hits to DB: 957
Number of Sequences: 4496
Number of extensions: 957
Number of successful extensions: 83
Number of sequences better than 1.0e-02: 0
Number of HSP's better than  0.0 without gapping: 0
Number of HSP's successfully gapped in prelim test: 0
Number of HSP's that attempted gapping in prelim test: 83
Number of HSP's gapped (non-prelim): 0
length of query: 271
length of database: 5,582,637
effective HSP length: 15
effective length of query: 256
effective length of database: 5,515,197
effective search space: 1411890432
effective search space used: 1411890432
T: 0
A: 0
X1: 6 (11.9 bits)
X2: 15 (29.7 bits)
S1: 12 (24.3 bits)
S2: 19 (38.2 bits)


 ***** No hits found ******


  Database: VFDB core dataset - genes associated with experimentally
  verified VFs
    Posted date:  Jun 20, 2025  7:30 PM
  Number of letters in database: 5,582,637
  Number of sequences in database:  4496
  
Lambda     K      H
    1.37    0.711     1.31 

Gapped
Lambda     K      H
    1.37    0.711     1.31 


Matrix: blastn matrix:1 -3
Gap Penalties: Existence: 5, Extension: 2
Number of Hits to DB: 1211
Number of Sequences: 4496
Number of extensions: 1211
Number of successful extensions: 123
Number of sequences better than 1.0e-02: 0
Number of HSP's better than  0.0 without gapping: 0
Number of HSP's successfully gapped in prelim test: 0
Number of HSP's that attempted gapping in prelim test: 123
Number of HSP's gapped (non-prelim): 0
length of query: 269
length of database: 5,582,637
effective HSP length: 15
effective length of query: 254
effective length of database: 5,515,197
effective search space: 1400860038
effective search space used: 1400860038
T: 0
A: 0
X1: 6 (11.9 bits)
X2: 15 (29.7 bits)
S1: 12 (24.3 bits)
S2: 19 (38.2 bits)


 ***** No hits found ******


  Database: VFDB core dataset - genes associated with experimentally
  verified VFs
    Posted date:  Jun 20, 2025  7:30 PM
  Number of letters in database: 5,582,637
  Number of sequences in database:  4496
  
Lambda     K      H
    1.37    0.711     1.31 

Gapped
Lambda     K      H
    1.37    0.711     1.31 


Matrix: blastn matrix:1 -3
Gap Penalties: Existence: 5, Extension: 2
Number of Hits to DB: 750
Number of Sequences: 4496
Number of extensions: 750
Number of successful extensions: 51
Number of sequences better than 1.0e-02: 0
Number of HSP's better than  0.0 without gapping: 0
Number of HSP's successfully gapped in prelim test: 0
Number of HSP's that attempted gapping in prelim test: 51
Number of HSP's gapped (non-prelim): 0
length of query: 269
length of database: 5,582,637
effective HSP length: 15
effective length of query: 254
effective length of database: 5,515,197
effective search space: 1400860038
effective search space used: 1400860038
T: 0
A: 0
X1: 6 (11.9 bits)
X2: 15 (29.7 bits)
S1: 12 (24.3 bits)
S2: 19 (38.2 bits)


Query= NODE_70_length_269_cov_0.765625
         (269 letters)


 Distribution of 1 Blast Hits on the Query Sequence 

Mouse-over to show defline and scores. Click to show alignments


                                                                 Score    E
Sequences producing significant alignments:                      (bits) Value

VFG001392  (sigE) ECF RNA polymerase sigma factor SigE [SigE...    38   0.005 

>VFG001392 (sigE) ECF RNA polymerase sigma factor SigE [SigE - Regulation]
           [Mycobacterium tuberculosis H37Rv]
          Length = 774

 Score = 38.2 bits (19), Expect = 0.005
 Identities = 22/23 (95%)
 Strand = Plus / Minus

                                  
Query: 74  gatcggcgtgctggcggaccagc 96
           ||||||||||||| |||||||||
Sbjct: 280 gatcggcgtgctgacggaccagc 258


  Database: VFDB core dataset - genes associated with experimentally
  verified VFs
    Posted date:  Jun 20, 2025  7:30 PM
  Number of letters in database: 5,582,637
  Number of sequences in database:  4496
  
Lambda     K      H
    1.37    0.711     1.31 

Gapped
Lambda     K      H
    1.37    0.711     1.31 


Matrix: blastn matrix:1 -3
Gap Penalties: Existence: 5, Extension: 2
Number of Hits to DB: 1027
Number of Sequences: 4496
Number of extensions: 1027
Number of successful extensions: 112
Number of sequences better than 1.0e-02: 1
Number of HSP's better than  0.0 without gapping: 1
Number of HSP's successfully gapped in prelim test: 0
Number of HSP's that attempted gapping in prelim test: 111
Number of HSP's gapped (non-prelim): 1
length of query: 269
length of database: 5,582,637
effective HSP length: 15
effective length of query: 254
effective length of database: 5,515,197
effective search space: 1400860038
effective search space used: 1400860038
T: 0
A: 0
X1: 6 (11.9 bits)
X2: 15 (29.7 bits)
S1: 12 (24.3 bits)
S2: 19 (38.2 bits)


Query= NODE_71_length_268_cov_3.083770
         (268 letters)


 Distribution of 1 Blast Hits on the Query Sequence 

Mouse-over to show defline and scores. Click to show alignments


                                                                 Score    E
Sequences producing significant alignments:                      (bits) Value

VFG038845  (nueA) NeuA protein [Polar flagella - Motility] [...    38   0.005 

>VFG038845 (nueA) NeuA protein [Polar flagella - Motility] [Aeromonas
           hydrophila ML09-119]
          Length = 762

 Score = 38.2 bits (19), Expect = 0.005
 Identities = 19/19 (100%)
 Strand = Plus / Plus

                              
Query: 165 ggtgcgcgcgctgctggcg 183
           |||||||||||||||||||
Sbjct: 738 ggtgcgcgcgctgctggcg 756


  Database: VFDB core dataset - genes associated with experimentally
  verified VFs
    Posted date:  Jun 20, 2025  7:30 PM
  Number of letters in database: 5,582,637
  Number of sequences in database:  4496
  
Lambda     K      H
    1.37    0.711     1.31 

Gapped
Lambda     K      H
    1.37    0.711     1.31 


Matrix: blastn matrix:1 -3
Gap Penalties: Existence: 5, Extension: 2
Number of Hits to DB: 1364
Number of Sequences: 4496
Number of extensions: 1364
Number of successful extensions: 159
Number of sequences better than 1.0e-02: 1
Number of HSP's better than  0.0 without gapping: 1
Number of HSP's successfully gapped in prelim test: 0
Number of HSP's that attempted gapping in prelim test: 158
Number of HSP's gapped (non-prelim): 1
length of query: 268
length of database: 5,582,637
effective HSP length: 15
effective length of query: 253
effective length of database: 5,515,197
effective search space: 1395344841
effective search space used: 1395344841
T: 0
A: 0
X1: 6 (11.9 bits)
X2: 15 (29.7 bits)
S1: 12 (24.3 bits)
S2: 19 (38.2 bits)


 ***** No hits found ******


  Database: VFDB core dataset - genes associated with experimentally
  verified VFs
    Posted date:  Jun 20, 2025  7:30 PM
  Number of letters in database: 5,582,637
  Number of sequences in database:  4496
  
Lambda     K      H
    1.37    0.711     1.31 

Gapped
Lambda     K      H
    1.37    0.711     1.31 


Matrix: blastn matrix:1 -3
Gap Penalties: Existence: 5, Extension: 2
Number of Hits to DB: 1035
Number of Sequences: 4496
Number of extensions: 1035
Number of successful extensions: 116
Number of sequences better than 1.0e-02: 0
Number of HSP's better than  0.0 without gapping: 0
Number of HSP's successfully gapped in prelim test: 0
Number of HSP's that attempted gapping in prelim test: 116
Number of HSP's gapped (non-prelim): 0
length of query: 268
length of database: 5,582,637
effective HSP length: 15
effective length of query: 253
effective length of database: 5,515,197
effective search space: 1395344841
effective search space used: 1395344841
T: 0
A: 0
X1: 6 (11.9 bits)
X2: 15 (29.7 bits)
S1: 12 (24.3 bits)
S2: 19 (38.2 bits)


 ***** No hits found ******


  Database: VFDB core dataset - genes associated with experimentally
  verified VFs
    Posted date:  Jun 20, 2025  7:30 PM
  Number of letters in database: 5,582,637
  Number of sequences in database:  4496
  
Lambda     K      H
    1.37    0.711     1.31 

Gapped
Lambda     K      H
    1.37    0.711     1.31 


Matrix: blastn matrix:1 -3
Gap Penalties: Existence: 5, Extension: 2
Number of Hits to DB: 680
Number of Sequences: 4496
Number of extensions: 680
Number of successful extensions: 57
Number of sequences better than 1.0e-02: 0
Number of HSP's better than  0.0 without gapping: 0
Number of HSP's successfully gapped in prelim test: 0
Number of HSP's that attempted gapping in prelim test: 57
Number of HSP's gapped (non-prelim): 0
length of query: 267
length of database: 5,582,637
effective HSP length: 15
effective length of query: 252
effective length of database: 5,515,197
effective search space: 1389829644
effective search space used: 1389829644
T: 0
A: 0
X1: 6 (11.9 bits)
X2: 15 (29.7 bits)
S1: 12 (24.3 bits)
S2: 19 (38.2 bits)


 ***** No hits found ******


  Database: VFDB core dataset - genes associated with experimentally
  verified VFs
    Posted date:  Jun 20, 2025  7:30 PM
  Number of letters in database: 5,582,637
  Number of sequences in database:  4496
  
Lambda     K      H
    1.37    0.711     1.31 

Gapped
Lambda     K      H
    1.37    0.711     1.31 


Matrix: blastn matrix:1 -3
Gap Penalties: Existence: 5, Extension: 2
Number of Hits to DB: 899
Number of Sequences: 4496
Number of extensions: 899
Number of successful extensions: 76
Number of sequences better than 1.0e-02: 0
Number of HSP's better than  0.0 without gapping: 0
Number of HSP's successfully gapped in prelim test: 0
Number of HSP's that attempted gapping in prelim test: 76
Number of HSP's gapped (non-prelim): 0
length of query: 266
length of database: 5,582,637
effective HSP length: 15
effective length of query: 251
effective length of database: 5,515,197
effective search space: 1384314447
effective search space used: 1384314447
T: 0
A: 0
X1: 6 (11.9 bits)
X2: 15 (29.7 bits)
S1: 12 (24.3 bits)
S2: 19 (38.2 bits)


 ***** No hits found ******


  Database: VFDB core dataset - genes associated with experimentally
  verified VFs
    Posted date:  Jun 20, 2025  7:30 PM
  Number of letters in database: 5,582,637
  Number of sequences in database:  4496
  
Lambda     K      H
    1.37    0.711     1.31 

Gapped
Lambda     K      H
    1.37    0.711     1.31 


Matrix: blastn matrix:1 -3
Gap Penalties: Existence: 5, Extension: 2
Number of Hits to DB: 881
Number of Sequences: 4496
Number of extensions: 881
Number of successful extensions: 66
Number of sequences better than 1.0e-02: 0
Number of HSP's better than  0.0 without gapping: 0
Number of HSP's successfully gapped in prelim test: 0
Number of HSP's that attempted gapping in prelim test: 66
Number of HSP's gapped (non-prelim): 0
length of query: 266
length of database: 5,582,637
effective HSP length: 15
effective length of query: 251
effective length of database: 5,515,197
effective search space: 1384314447
effective search space used: 1384314447
T: 0
A: 0
X1: 6 (11.9 bits)
X2: 15 (29.7 bits)
S1: 12 (24.3 bits)
S2: 19 (38.2 bits)


 ***** No hits found ******


  Database: VFDB core dataset - genes associated with experimentally
  verified VFs
    Posted date:  Jun 20, 2025  7:30 PM
  Number of letters in database: 5,582,637
  Number of sequences in database:  4496
  
Lambda     K      H
    1.37    0.711     1.31 

Gapped
Lambda     K      H
    1.37    0.711     1.31 


Matrix: blastn matrix:1 -3
Gap Penalties: Existence: 5, Extension: 2
Number of Hits to DB: 920
Number of Sequences: 4496
Number of extensions: 920
Number of successful extensions: 92
Number of sequences better than 1.0e-02: 0
Number of HSP's better than  0.0 without gapping: 0
Number of HSP's successfully gapped in prelim test: 0
Number of HSP's that attempted gapping in prelim test: 92
Number of HSP's gapped (non-prelim): 0
length of query: 266
length of database: 5,582,637
effective HSP length: 15
effective length of query: 251
effective length of database: 5,515,197
effective search space: 1384314447
effective search space used: 1384314447
T: 0
A: 0
X1: 6 (11.9 bits)
X2: 15 (29.7 bits)
S1: 12 (24.3 bits)
S2: 19 (38.2 bits)


 ***** No hits found ******


  Database: VFDB core dataset - genes associated with experimentally
  verified VFs
    Posted date:  Jun 20, 2025  7:30 PM
  Number of letters in database: 5,582,637
  Number of sequences in database:  4496
  
Lambda     K      H
    1.37    0.711     1.31 

Gapped
Lambda     K      H
    1.37    0.711     1.31 


Matrix: blastn matrix:1 -3
Gap Penalties: Existence: 5, Extension: 2
Number of Hits to DB: 953
Number of Sequences: 4496
Number of extensions: 953
Number of successful extensions: 67
Number of sequences better than 1.0e-02: 0
Number of HSP's better than  0.0 without gapping: 0
Number of HSP's successfully gapped in prelim test: 0
Number of HSP's that attempted gapping in prelim test: 67
Number of HSP's gapped (non-prelim): 0
length of query: 265
length of database: 5,582,637
effective HSP length: 15
effective length of query: 250
effective length of database: 5,515,197
effective search space: 1378799250
effective search space used: 1378799250
T: 0
A: 0
X1: 6 (11.9 bits)
X2: 15 (29.7 bits)
S1: 12 (24.3 bits)
S2: 19 (38.2 bits)


 ***** No hits found ******


  Database: VFDB core dataset - genes associated with experimentally
  verified VFs
    Posted date:  Jun 20, 2025  7:30 PM
  Number of letters in database: 5,582,637
  Number of sequences in database:  4496
  
Lambda     K      H
    1.37    0.711     1.31 

Gapped
Lambda     K      H
    1.37    0.711     1.31 


Matrix: blastn matrix:1 -3
Gap Penalties: Existence: 5, Extension: 2
Number of Hits to DB: 866
Number of Sequences: 4496
Number of extensions: 866
Number of successful extensions: 81
Number of sequences better than 1.0e-02: 0
Number of HSP's better than  0.0 without gapping: 0
Number of HSP's successfully gapped in prelim test: 0
Number of HSP's that attempted gapping in prelim test: 81
Number of HSP's gapped (non-prelim): 0
length of query: 264
length of database: 5,582,637
effective HSP length: 15
effective length of query: 249
effective length of database: 5,515,197
effective search space: 1373284053
effective search space used: 1373284053
T: 0
A: 0
X1: 6 (11.9 bits)
X2: 15 (29.7 bits)
S1: 12 (24.3 bits)
S2: 19 (38.2 bits)


 ***** No hits found ******


  Database: VFDB core dataset - genes associated with experimentally
  verified VFs
    Posted date:  Jun 20, 2025  7:30 PM
  Number of letters in database: 5,582,637
  Number of sequences in database:  4496
  
Lambda     K      H
    1.37    0.711     1.31 

Gapped
Lambda     K      H
    1.37    0.711     1.31 


Matrix: blastn matrix:1 -3
Gap Penalties: Existence: 5, Extension: 2
Number of Hits to DB: 546
Number of Sequences: 4496
Number of extensions: 546
Number of successful extensions: 49
Number of sequences better than 1.0e-02: 0
Number of HSP's better than  0.0 without gapping: 0
Number of HSP's successfully gapped in prelim test: 0
Number of HSP's that attempted gapping in prelim test: 49
Number of HSP's gapped (non-prelim): 0
length of query: 264
length of database: 5,582,637
effective HSP length: 15
effective length of query: 249
effective length of database: 5,515,197
effective search space: 1373284053
effective search space used: 1373284053
T: 0
A: 0
X1: 6 (11.9 bits)
X2: 15 (29.7 bits)
S1: 12 (24.3 bits)
S2: 19 (38.2 bits)


 ***** No hits found ******


  Database: VFDB core dataset - genes associated with experimentally
  verified VFs
    Posted date:  Jun 20, 2025  7:30 PM
  Number of letters in database: 5,582,637
  Number of sequences in database:  4496
  
Lambda     K      H
    1.37    0.711     1.31 

Gapped
Lambda     K      H
    1.37    0.711     1.31 


Matrix: blastn matrix:1 -3
Gap Penalties: Existence: 5, Extension: 2
Number of Hits to DB: 638
Number of Sequences: 4496
Number of extensions: 638
Number of successful extensions: 45
Number of sequences better than 1.0e-02: 0
Number of HSP's better than  0.0 without gapping: 0
Number of HSP's successfully gapped in prelim test: 0
Number of HSP's that attempted gapping in prelim test: 45
Number of HSP's gapped (non-prelim): 0
length of query: 261
length of database: 5,582,637
effective HSP length: 15
effective length of query: 246
effective length of database: 5,515,197
effective search space: 1356738462
effective search space used: 1356738462
T: 0
A: 0
X1: 6 (11.9 bits)
X2: 15 (29.7 bits)
S1: 12 (24.3 bits)
S2: 19 (38.2 bits)


 ***** No hits found ******


  Database: VFDB core dataset - genes associated with experimentally
  verified VFs
    Posted date:  Jun 20, 2025  7:30 PM
  Number of letters in database: 5,582,637
  Number of sequences in database:  4496
  
Lambda     K      H
    1.37    0.711     1.31 

Gapped
Lambda     K      H
    1.37    0.711     1.31 


Matrix: blastn matrix:1 -3
Gap Penalties: Existence: 5, Extension: 2
Number of Hits to DB: 1002
Number of Sequences: 4496
Number of extensions: 1002
Number of successful extensions: 87
Number of sequences better than 1.0e-02: 0
Number of HSP's better than  0.0 without gapping: 0
Number of HSP's successfully gapped in prelim test: 0
Number of HSP's that attempted gapping in prelim test: 87
Number of HSP's gapped (non-prelim): 0
length of query: 261
length of database: 5,582,637
effective HSP length: 15
effective length of query: 246
effective length of database: 5,515,197
effective search space: 1356738462
effective search space used: 1356738462
T: 0
A: 0
X1: 6 (11.9 bits)
X2: 15 (29.7 bits)
S1: 12 (24.3 bits)
S2: 19 (38.2 bits)


 ***** No hits found ******


  Database: VFDB core dataset - genes associated with experimentally
  verified VFs
    Posted date:  Jun 20, 2025  7:30 PM
  Number of letters in database: 5,582,637
  Number of sequences in database:  4496
  
Lambda     K      H
    1.37    0.711     1.31 

Gapped
Lambda     K      H
    1.37    0.711     1.31 


Matrix: blastn matrix:1 -3
Gap Penalties: Existence: 5, Extension: 2
Number of Hits to DB: 694
Number of Sequences: 4496
Number of extensions: 694
Number of successful extensions: 58
Number of sequences better than 1.0e-02: 0
Number of HSP's better than  0.0 without gapping: 0
Number of HSP's successfully gapped in prelim test: 0
Number of HSP's that attempted gapping in prelim test: 58
Number of HSP's gapped (non-prelim): 0
length of query: 261
length of database: 5,582,637
effective HSP length: 15
effective length of query: 246
effective length of database: 5,515,197
effective search space: 1356738462
effective search space used: 1356738462
T: 0
A: 0
X1: 6 (11.9 bits)
X2: 15 (29.7 bits)
S1: 12 (24.3 bits)
S2: 19 (38.2 bits)


 ***** No hits found ******


  Database: VFDB core dataset - genes associated with experimentally
  verified VFs
    Posted date:  Jun 20, 2025  7:30 PM
  Number of letters in database: 5,582,637
  Number of sequences in database:  4496
  
Lambda     K      H
    1.37    0.711     1.31 

Gapped
Lambda     K      H
    1.37    0.711     1.31 


Matrix: blastn matrix:1 -3
Gap Penalties: Existence: 5, Extension: 2
Number of Hits to DB: 1219
Number of Sequences: 4496
Number of extensions: 1219
Number of successful extensions: 134
Number of sequences better than 1.0e-02: 0
Number of HSP's better than  0.0 without gapping: 0
Number of HSP's successfully gapped in prelim test: 0
Number of HSP's that attempted gapping in prelim test: 134
Number of HSP's gapped (non-prelim): 0
length of query: 261
length of database: 5,582,637
effective HSP length: 15
effective length of query: 246
effective length of database: 5,515,197
effective search space: 1356738462
effective search space used: 1356738462
T: 0
A: 0
X1: 6 (11.9 bits)
X2: 15 (29.7 bits)
S1: 12 (24.3 bits)
S2: 19 (38.2 bits)


 ***** No hits found ******


  Database: VFDB core dataset - genes associated with experimentally
  verified VFs
    Posted date:  Jun 20, 2025  7:30 PM
  Number of letters in database: 5,582,637
  Number of sequences in database:  4496
  
Lambda     K      H
    1.37    0.711     1.31 

Gapped
Lambda     K      H
    1.37    0.711     1.31 


Matrix: blastn matrix:1 -3
Gap Penalties: Existence: 5, Extension: 2
Number of Hits to DB: 855
Number of Sequences: 4496
Number of extensions: 855
Number of successful extensions: 64
Number of sequences better than 1.0e-02: 0
Number of HSP's better than  0.0 without gapping: 0
Number of HSP's successfully gapped in prelim test: 0
Number of HSP's that attempted gapping in prelim test: 64
Number of HSP's gapped (non-prelim): 0
length of query: 261
length of database: 5,582,637
effective HSP length: 15
effective length of query: 246
effective length of database: 5,515,197
effective search space: 1356738462
effective search space used: 1356738462
T: 0
A: 0
X1: 6 (11.9 bits)
X2: 15 (29.7 bits)
S1: 12 (24.3 bits)
S2: 19 (38.2 bits)


 ***** No hits found ******


  Database: VFDB core dataset - genes associated with experimentally
  verified VFs
    Posted date:  Jun 20, 2025  7:30 PM
  Number of letters in database: 5,582,637
  Number of sequences in database:  4496
  
Lambda     K      H
    1.37    0.711     1.31 

Gapped
Lambda     K      H
    1.37    0.711     1.31 


Matrix: blastn matrix:1 -3
Gap Penalties: Existence: 5, Extension: 2
Number of Hits to DB: 974
Number of Sequences: 4496
Number of extensions: 974
Number of successful extensions: 88
Number of sequences better than 1.0e-02: 0
Number of HSP's better than  0.0 without gapping: 0
Number of HSP's successfully gapped in prelim test: 0
Number of HSP's that attempted gapping in prelim test: 88
Number of HSP's gapped (non-prelim): 0
length of query: 259
length of database: 5,582,637
effective HSP length: 15
effective length of query: 244
effective length of database: 5,515,197
effective search space: 1345708068
effective search space used: 1345708068
T: 0
A: 0
X1: 6 (11.9 bits)
X2: 15 (29.7 bits)
S1: 12 (24.3 bits)
S2: 19 (38.2 bits)


 ***** No hits found ******


  Database: VFDB core dataset - genes associated with experimentally
  verified VFs
    Posted date:  Jun 20, 2025  7:30 PM
  Number of letters in database: 5,582,637
  Number of sequences in database:  4496
  
Lambda     K      H
    1.37    0.711     1.31 

Gapped
Lambda     K      H
    1.37    0.711     1.31 


Matrix: blastn matrix:1 -3
Gap Penalties: Existence: 5, Extension: 2
Number of Hits to DB: 1230
Number of Sequences: 4496
Number of extensions: 1230
Number of successful extensions: 148
Number of sequences better than 1.0e-02: 0
Number of HSP's better than  0.0 without gapping: 0
Number of HSP's successfully gapped in prelim test: 0
Number of HSP's that attempted gapping in prelim test: 148
Number of HSP's gapped (non-prelim): 0
length of query: 259
length of database: 5,582,637
effective HSP length: 15
effective length of query: 244
effective length of database: 5,515,197
effective search space: 1345708068
effective search space used: 1345708068
T: 0
A: 0
X1: 6 (11.9 bits)
X2: 15 (29.7 bits)
S1: 12 (24.3 bits)
S2: 19 (38.2 bits)


 ***** No hits found ******


  Database: VFDB core dataset - genes associated with experimentally
  verified VFs
    Posted date:  Jun 20, 2025  7:30 PM
  Number of letters in database: 5,582,637
  Number of sequences in database:  4496
  
Lambda     K      H
    1.37    0.711     1.31 

Gapped
Lambda     K      H
    1.37    0.711     1.31 


Matrix: blastn matrix:1 -3
Gap Penalties: Existence: 5, Extension: 2
Number of Hits to DB: 1383
Number of Sequences: 4496
Number of extensions: 1383
Number of successful extensions: 136
Number of sequences better than 1.0e-02: 0
Number of HSP's better than  0.0 without gapping: 0
Number of HSP's successfully gapped in prelim test: 0
Number of HSP's that attempted gapping in prelim test: 136
Number of HSP's gapped (non-prelim): 0
length of query: 258
length of database: 5,582,637
effective HSP length: 15
effective length of query: 243
effective length of database: 5,515,197
effective search space: 1340192871
effective search space used: 1340192871
T: 0
A: 0
X1: 6 (11.9 bits)
X2: 15 (29.7 bits)
S1: 12 (24.3 bits)
S2: 19 (38.2 bits)


 ***** No hits found ******


  Database: VFDB core dataset - genes associated with experimentally
  verified VFs
    Posted date:  Jun 20, 2025  7:30 PM
  Number of letters in database: 5,582,637
  Number of sequences in database:  4496
  
Lambda     K      H
    1.37    0.711     1.31 

Gapped
Lambda     K      H
    1.37    0.711     1.31 


Matrix: blastn matrix:1 -3
Gap Penalties: Existence: 5, Extension: 2
Number of Hits to DB: 945
Number of Sequences: 4496
Number of extensions: 945
Number of successful extensions: 92
Number of sequences better than 1.0e-02: 0
Number of HSP's better than  0.0 without gapping: 0
Number of HSP's successfully gapped in prelim test: 0
Number of HSP's that attempted gapping in prelim test: 92
Number of HSP's gapped (non-prelim): 0
length of query: 258
length of database: 5,582,637
effective HSP length: 15
effective length of query: 243
effective length of database: 5,515,197
effective search space: 1340192871
effective search space used: 1340192871
T: 0
A: 0
X1: 6 (11.9 bits)
X2: 15 (29.7 bits)
S1: 12 (24.3 bits)
S2: 19 (38.2 bits)


 ***** No hits found ******


  Database: VFDB core dataset - genes associated with experimentally
  verified VFs
    Posted date:  Jun 20, 2025  7:30 PM
  Number of letters in database: 5,582,637
  Number of sequences in database:  4496
  
Lambda     K      H
    1.37    0.711     1.31 

Gapped
Lambda     K      H
    1.37    0.711     1.31 


Matrix: blastn matrix:1 -3
Gap Penalties: Existence: 5, Extension: 2
Number of Hits to DB: 696
Number of Sequences: 4496
Number of extensions: 696
Number of successful extensions: 37
Number of sequences better than 1.0e-02: 0
Number of HSP's better than  0.0 without gapping: 0
Number of HSP's successfully gapped in prelim test: 0
Number of HSP's that attempted gapping in prelim test: 37
Number of HSP's gapped (non-prelim): 0
length of query: 258
length of database: 5,582,637
effective HSP length: 15
effective length of query: 243
effective length of database: 5,515,197
effective search space: 1340192871
effective search space used: 1340192871
T: 0
A: 0
X1: 6 (11.9 bits)
X2: 15 (29.7 bits)
S1: 12 (24.3 bits)
S2: 19 (38.2 bits)


 ***** No hits found ******


  Database: VFDB core dataset - genes associated with experimentally
  verified VFs
    Posted date:  Jun 20, 2025  7:30 PM
  Number of letters in database: 5,582,637
  Number of sequences in database:  4496
  
Lambda     K      H
    1.37    0.711     1.31 

Gapped
Lambda     K      H
    1.37    0.711     1.31 


Matrix: blastn matrix:1 -3
Gap Penalties: Existence: 5, Extension: 2
Number of Hits to DB: 964
Number of Sequences: 4496
Number of extensions: 964
Number of successful extensions: 64
Number of sequences better than 1.0e-02: 0
Number of HSP's better than  0.0 without gapping: 0
Number of HSP's successfully gapped in prelim test: 0
Number of HSP's that attempted gapping in prelim test: 64
Number of HSP's gapped (non-prelim): 0
length of query: 257
length of database: 5,582,637
effective HSP length: 15
effective length of query: 242
effective length of database: 5,515,197
effective search space: 1334677674
effective search space used: 1334677674
T: 0
A: 0
X1: 6 (11.9 bits)
X2: 15 (29.7 bits)
S1: 12 (24.3 bits)
S2: 19 (38.2 bits)


 ***** No hits found ******


  Database: VFDB core dataset - genes associated with experimentally
  verified VFs
    Posted date:  Jun 20, 2025  7:30 PM
  Number of letters in database: 5,582,637
  Number of sequences in database:  4496
  
Lambda     K      H
    1.37    0.711     1.31 

Gapped
Lambda     K      H
    1.37    0.711     1.31 


Matrix: blastn matrix:1 -3
Gap Penalties: Existence: 5, Extension: 2
Number of Hits to DB: 820
Number of Sequences: 4496
Number of extensions: 820
Number of successful extensions: 67
Number of sequences better than 1.0e-02: 0
Number of HSP's better than  0.0 without gapping: 0
Number of HSP's successfully gapped in prelim test: 0
Number of HSP's that attempted gapping in prelim test: 67
Number of HSP's gapped (non-prelim): 0
length of query: 254
length of database: 5,582,637
effective HSP length: 15
effective length of query: 239
effective length of database: 5,515,197
effective search space: 1318132083
effective search space used: 1318132083
T: 0
A: 0
X1: 6 (11.9 bits)
X2: 15 (29.7 bits)
S1: 12 (24.3 bits)
S2: 19 (38.2 bits)


 ***** No hits found ******


  Database: VFDB core dataset - genes associated with experimentally
  verified VFs
    Posted date:  Jun 20, 2025  7:30 PM
  Number of letters in database: 5,582,637
  Number of sequences in database:  4496
  
Lambda     K      H
    1.37    0.711     1.31 

Gapped
Lambda     K      H
    1.37    0.711     1.31 


Matrix: blastn matrix:1 -3
Gap Penalties: Existence: 5, Extension: 2
Number of Hits to DB: 908
Number of Sequences: 4496
Number of extensions: 908
Number of successful extensions: 79
Number of sequences better than 1.0e-02: 0
Number of HSP's better than  0.0 without gapping: 0
Number of HSP's successfully gapped in prelim test: 0
Number of HSP's that attempted gapping in prelim test: 79
Number of HSP's gapped (non-prelim): 0
length of query: 252
length of database: 5,582,637
effective HSP length: 15
effective length of query: 237
effective length of database: 5,515,197
effective search space: 1307101689
effective search space used: 1307101689
T: 0
A: 0
X1: 6 (11.9 bits)
X2: 15 (29.7 bits)
S1: 12 (24.3 bits)
S2: 19 (38.2 bits)


 ***** No hits found ******


  Database: VFDB core dataset - genes associated with experimentally
  verified VFs
    Posted date:  Jun 20, 2025  7:30 PM
  Number of letters in database: 5,582,637
  Number of sequences in database:  4496
  
Lambda     K      H
    1.37    0.711     1.31 

Gapped
Lambda     K      H
    1.37    0.711     1.31 


Matrix: blastn matrix:1 -3
Gap Penalties: Existence: 5, Extension: 2
Number of Hits to DB: 1081
Number of Sequences: 4496
Number of extensions: 1081
Number of successful extensions: 107
Number of sequences better than 1.0e-02: 0
Number of HSP's better than  0.0 without gapping: 0
Number of HSP's successfully gapped in prelim test: 0
Number of HSP's that attempted gapping in prelim test: 107
Number of HSP's gapped (non-prelim): 0
length of query: 251
length of database: 5,582,637
effective HSP length: 15
effective length of query: 236
effective length of database: 5,515,197
effective search space: 1301586492
effective search space used: 1301586492
T: 0
A: 0
X1: 6 (11.9 bits)
X2: 15 (29.7 bits)
S1: 12 (24.3 bits)
S2: 19 (38.2 bits)


 ***** No hits found ******


  Database: VFDB core dataset - genes associated with experimentally
  verified VFs
    Posted date:  Jun 20, 2025  7:30 PM
  Number of letters in database: 5,582,637
  Number of sequences in database:  4496
  
Lambda     K      H
    1.37    0.711     1.31 

Gapped
Lambda     K      H
    1.37    0.711     1.31 


Matrix: blastn matrix:1 -3
Gap Penalties: Existence: 5, Extension: 2
Number of Hits to DB: 821
Number of Sequences: 4496
Number of extensions: 821
Number of successful extensions: 81
Number of sequences better than 1.0e-02: 0
Number of HSP's better than  0.0 without gapping: 0
Number of HSP's successfully gapped in prelim test: 0
Number of HSP's that attempted gapping in prelim test: 81
Number of HSP's gapped (non-prelim): 0
length of query: 251
length of database: 5,582,637
effective HSP length: 15
effective length of query: 236
effective length of database: 5,515,197
effective search space: 1301586492
effective search space used: 1301586492
T: 0
A: 0
X1: 6 (11.9 bits)
X2: 15 (29.7 bits)
S1: 12 (24.3 bits)
S2: 19 (38.2 bits)


 ***** No hits found ******


  Database: VFDB core dataset - genes associated with experimentally
  verified VFs
    Posted date:  Jun 20, 2025  7:30 PM
  Number of letters in database: 5,582,637
  Number of sequences in database:  4496
  
Lambda     K      H
    1.37    0.711     1.31 

Gapped
Lambda     K      H
    1.37    0.711     1.31 


Matrix: blastn matrix:1 -3
Gap Penalties: Existence: 5, Extension: 2
Number of Hits to DB: 384
Number of Sequences: 4496
Number of extensions: 384
Number of successful extensions: 15
Number of sequences better than 1.0e-02: 0
Number of HSP's better than  0.0 without gapping: 0
Number of HSP's successfully gapped in prelim test: 0
Number of HSP's that attempted gapping in prelim test: 15
Number of HSP's gapped (non-prelim): 0
length of query: 250
length of database: 5,582,637
effective HSP length: 15
effective length of query: 235
effective length of database: 5,515,197
effective search space: 1296071295
effective search space used: 1296071295
T: 0
A: 0
X1: 6 (11.9 bits)
X2: 15 (29.7 bits)
S1: 12 (24.3 bits)
S2: 19 (38.2 bits)


 ***** No hits found ******


  Database: VFDB core dataset - genes associated with experimentally
  verified VFs
    Posted date:  Jun 20, 2025  7:30 PM
  Number of letters in database: 5,582,637
  Number of sequences in database:  4496
  
Lambda     K      H
    1.37    0.711     1.31 

Gapped
Lambda     K      H
    1.37    0.711     1.31 


Matrix: blastn matrix:1 -3
Gap Penalties: Existence: 5, Extension: 2
Number of Hits to DB: 911
Number of Sequences: 4496
Number of extensions: 911
Number of successful extensions: 92
Number of sequences better than 1.0e-02: 0
Number of HSP's better than  0.0 without gapping: 0
Number of HSP's successfully gapped in prelim test: 0
Number of HSP's that attempted gapping in prelim test: 92
Number of HSP's gapped (non-prelim): 0
length of query: 250
length of database: 5,582,637
effective HSP length: 15
effective length of query: 235
effective length of database: 5,515,197
effective search space: 1296071295
effective search space used: 1296071295
T: 0
A: 0
X1: 6 (11.9 bits)
X2: 15 (29.7 bits)
S1: 12 (24.3 bits)
S2: 19 (38.2 bits)


 ***** No hits found ******


  Database: VFDB core dataset - genes associated with experimentally
  verified VFs
    Posted date:  Jun 20, 2025  7:30 PM
  Number of letters in database: 5,582,637
  Number of sequences in database:  4496
  
Lambda     K      H
    1.37    0.711     1.31 

Gapped
Lambda     K      H
    1.37    0.711     1.31 


Matrix: blastn matrix:1 -3
Gap Penalties: Existence: 5, Extension: 2
Number of Hits to DB: 1037
Number of Sequences: 4496
Number of extensions: 1037
Number of successful extensions: 101
Number of sequences better than 1.0e-02: 0
Number of HSP's better than  0.0 without gapping: 0
Number of HSP's successfully gapped in prelim test: 0
Number of HSP's that attempted gapping in prelim test: 101
Number of HSP's gapped (non-prelim): 0
length of query: 250
length of database: 5,582,637
effective HSP length: 15
effective length of query: 235
effective length of database: 5,515,197
effective search space: 1296071295
effective search space used: 1296071295
T: 0
A: 0
X1: 6 (11.9 bits)
X2: 15 (29.7 bits)
S1: 12 (24.3 bits)
S2: 19 (38.2 bits)


 ***** No hits found ******


  Database: VFDB core dataset - genes associated with experimentally
  verified VFs
    Posted date:  Jun 20, 2025  7:30 PM
  Number of letters in database: 5,582,637
  Number of sequences in database:  4496
  
Lambda     K      H
    1.37    0.711     1.31 

Gapped
Lambda     K      H
    1.37    0.711     1.31 


Matrix: blastn matrix:1 -3
Gap Penalties: Existence: 5, Extension: 2
Number of Hits to DB: 503
Number of Sequences: 4496
Number of extensions: 503
Number of successful extensions: 35
Number of sequences better than 1.0e-02: 0
Number of HSP's better than  0.0 without gapping: 0
Number of HSP's successfully gapped in prelim test: 0
Number of HSP's that attempted gapping in prelim test: 35
Number of HSP's gapped (non-prelim): 0
length of query: 250
length of database: 5,582,637
effective HSP length: 15
effective length of query: 235
effective length of database: 5,515,197
effective search space: 1296071295
effective search space used: 1296071295
T: 0
A: 0
X1: 6 (11.9 bits)
X2: 15 (29.7 bits)
S1: 12 (24.3 bits)
S2: 19 (38.2 bits)


 ***** No hits found ******


  Database: VFDB core dataset - genes associated with experimentally
  verified VFs
    Posted date:  Jun 20, 2025  7:30 PM
  Number of letters in database: 5,582,637
  Number of sequences in database:  4496
  
Lambda     K      H
    1.37    0.711     1.31 

Gapped
Lambda     K      H
    1.37    0.711     1.31 


Matrix: blastn matrix:1 -3
Gap Penalties: Existence: 5, Extension: 2
Number of Hits to DB: 757
Number of Sequences: 4496
Number of extensions: 757
Number of successful extensions: 58
Number of sequences better than 1.0e-02: 0
Number of HSP's better than  0.0 without gapping: 0
Number of HSP's successfully gapped in prelim test: 0
Number of HSP's that attempted gapping in prelim test: 58
Number of HSP's gapped (non-prelim): 0
length of query: 250
length of database: 5,582,637
effective HSP length: 15
effective length of query: 235
effective length of database: 5,515,197
effective search space: 1296071295
effective search space used: 1296071295
T: 0
A: 0
X1: 6 (11.9 bits)
X2: 15 (29.7 bits)
S1: 12 (24.3 bits)
S2: 19 (38.2 bits)


 ***** No hits found ******


  Database: VFDB core dataset - genes associated with experimentally
  verified VFs
    Posted date:  Jun 20, 2025  7:30 PM
  Number of letters in database: 5,582,637
  Number of sequences in database:  4496
  
Lambda     K      H
    1.37    0.711     1.31 

Gapped
Lambda     K      H
    1.37    0.711     1.31 


Matrix: blastn matrix:1 -3
Gap Penalties: Existence: 5, Extension: 2
Number of Hits to DB: 695
Number of Sequences: 4496
Number of extensions: 695
Number of successful extensions: 53
Number of sequences better than 1.0e-02: 0
Number of HSP's better than  0.0 without gapping: 0
Number of HSP's successfully gapped in prelim test: 0
Number of HSP's that attempted gapping in prelim test: 53
Number of HSP's gapped (non-prelim): 0
length of query: 249
length of database: 5,582,637
effective HSP length: 15
effective length of query: 234
effective length of database: 5,515,197
effective search space: 1290556098
effective search space used: 1290556098
T: 0
A: 0
X1: 6 (11.9 bits)
X2: 15 (29.7 bits)
S1: 12 (24.3 bits)
S2: 19 (38.2 bits)


 ***** No hits found ******


  Database: VFDB core dataset - genes associated with experimentally
  verified VFs
    Posted date:  Jun 20, 2025  7:30 PM
  Number of letters in database: 5,582,637
  Number of sequences in database:  4496
  
Lambda     K      H
    1.37    0.711     1.31 

Gapped
Lambda     K      H
    1.37    0.711     1.31 


Matrix: blastn matrix:1 -3
Gap Penalties: Existence: 5, Extension: 2
Number of Hits to DB: 1223
Number of Sequences: 4496
Number of extensions: 1223
Number of successful extensions: 132
Number of sequences better than 1.0e-02: 0
Number of HSP's better than  0.0 without gapping: 0
Number of HSP's successfully gapped in prelim test: 0
Number of HSP's that attempted gapping in prelim test: 132
Number of HSP's gapped (non-prelim): 0
length of query: 246
length of database: 5,582,637
effective HSP length: 15
effective length of query: 231
effective length of database: 5,515,197
effective search space: 1274010507
effective search space used: 1274010507
T: 0
A: 0
X1: 6 (11.9 bits)
X2: 15 (29.7 bits)
S1: 12 (24.3 bits)
S2: 19 (38.2 bits)


 ***** No hits found ******


  Database: VFDB core dataset - genes associated with experimentally
  verified VFs
    Posted date:  Jun 20, 2025  7:30 PM
  Number of letters in database: 5,582,637
  Number of sequences in database:  4496
  
Lambda     K      H
    1.37    0.711     1.31 

Gapped
Lambda     K      H
    1.37    0.711     1.31 


Matrix: blastn matrix:1 -3
Gap Penalties: Existence: 5, Extension: 2
Number of Hits to DB: 777
Number of Sequences: 4496
Number of extensions: 777
Number of successful extensions: 65
Number of sequences better than 1.0e-02: 0
Number of HSP's better than  0.0 without gapping: 0
Number of HSP's successfully gapped in prelim test: 0
Number of HSP's that attempted gapping in prelim test: 65
Number of HSP's gapped (non-prelim): 0
length of query: 245
length of database: 5,582,637
effective HSP length: 15
effective length of query: 230
effective length of database: 5,515,197
effective search space: 1268495310
effective search space used: 1268495310
T: 0
A: 0
X1: 6 (11.9 bits)
X2: 15 (29.7 bits)
S1: 12 (24.3 bits)
S2: 19 (38.2 bits)


 ***** No hits found ******


  Database: VFDB core dataset - genes associated with experimentally
  verified VFs
    Posted date:  Jun 20, 2025  7:30 PM
  Number of letters in database: 5,582,637
  Number of sequences in database:  4496
  
Lambda     K      H
    1.37    0.711     1.31 

Gapped
Lambda     K      H
    1.37    0.711     1.31 


Matrix: blastn matrix:1 -3
Gap Penalties: Existence: 5, Extension: 2
Number of Hits to DB: 453
Number of Sequences: 4496
Number of extensions: 453
Number of successful extensions: 31
Number of sequences better than 1.0e-02: 0
Number of HSP's better than  0.0 without gapping: 0
Number of HSP's successfully gapped in prelim test: 0
Number of HSP's that attempted gapping in prelim test: 31
Number of HSP's gapped (non-prelim): 0
length of query: 244
length of database: 5,582,637
effective HSP length: 15
effective length of query: 229
effective length of database: 5,515,197
effective search space: 1262980113
effective search space used: 1262980113
T: 0
A: 0
X1: 6 (11.9 bits)
X2: 15 (29.7 bits)
S1: 12 (24.3 bits)
S2: 19 (38.2 bits)


 ***** No hits found ******


  Database: VFDB core dataset - genes associated with experimentally
  verified VFs
    Posted date:  Jun 20, 2025  7:30 PM
  Number of letters in database: 5,582,637
  Number of sequences in database:  4496
  
Lambda     K      H
    1.37    0.711     1.31 

Gapped
Lambda     K      H
    1.37    0.711     1.31 


Matrix: blastn matrix:1 -3
Gap Penalties: Existence: 5, Extension: 2
Number of Hits to DB: 724
Number of Sequences: 4496
Number of extensions: 724
Number of successful extensions: 69
Number of sequences better than 1.0e-02: 0
Number of HSP's better than  0.0 without gapping: 0
Number of HSP's successfully gapped in prelim test: 0
Number of HSP's that attempted gapping in prelim test: 69
Number of HSP's gapped (non-prelim): 0
length of query: 244
length of database: 5,582,637
effective HSP length: 15
effective length of query: 229
effective length of database: 5,515,197
effective search space: 1262980113
effective search space used: 1262980113
T: 0
A: 0
X1: 6 (11.9 bits)
X2: 15 (29.7 bits)
S1: 12 (24.3 bits)
S2: 19 (38.2 bits)


 ***** No hits found ******


  Database: VFDB core dataset - genes associated with experimentally
  verified VFs
    Posted date:  Jun 20, 2025  7:30 PM
  Number of letters in database: 5,582,637
  Number of sequences in database:  4496
  
Lambda     K      H
    1.37    0.711     1.31 

Gapped
Lambda     K      H
    1.37    0.711     1.31 


Matrix: blastn matrix:1 -3
Gap Penalties: Existence: 5, Extension: 2
Number of Hits to DB: 517
Number of Sequences: 4496
Number of extensions: 517
Number of successful extensions: 31
Number of sequences better than 1.0e-02: 0
Number of HSP's better than  0.0 without gapping: 0
Number of HSP's successfully gapped in prelim test: 0
Number of HSP's that attempted gapping in prelim test: 31
Number of HSP's gapped (non-prelim): 0
length of query: 243
length of database: 5,582,637
effective HSP length: 15
effective length of query: 228
effective length of database: 5,515,197
effective search space: 1257464916
effective search space used: 1257464916
T: 0
A: 0
X1: 6 (11.9 bits)
X2: 15 (29.7 bits)
S1: 12 (24.3 bits)
S2: 19 (38.2 bits)


 ***** No hits found ******


  Database: VFDB core dataset - genes associated with experimentally
  verified VFs
    Posted date:  Jun 20, 2025  7:30 PM
  Number of letters in database: 5,582,637
  Number of sequences in database:  4496
  
Lambda     K      H
    1.37    0.711     1.31 

Gapped
Lambda     K      H
    1.37    0.711     1.31 


Matrix: blastn matrix:1 -3
Gap Penalties: Existence: 5, Extension: 2
Number of Hits to DB: 530
Number of Sequences: 4496
Number of extensions: 530
Number of successful extensions: 33
Number of sequences better than 1.0e-02: 0
Number of HSP's better than  0.0 without gapping: 0
Number of HSP's successfully gapped in prelim test: 0
Number of HSP's that attempted gapping in prelim test: 33
Number of HSP's gapped (non-prelim): 0
length of query: 242
length of database: 5,582,637
effective HSP length: 15
effective length of query: 227
effective length of database: 5,515,197
effective search space: 1251949719
effective search space used: 1251949719
T: 0
A: 0
X1: 6 (11.9 bits)
X2: 15 (29.7 bits)
S1: 12 (24.3 bits)
S2: 19 (38.2 bits)


Query= NODE_107_length_242_cov_0.872727
         (242 letters)


 Distribution of 1 Blast Hits on the Query Sequence 

Mouse-over to show defline and scores. Click to show alignments


                                                                 Score    E
Sequences producing significant alignments:                      (bits) Value

VFG039221  (CBU_0012*) Coxiella Dot/Icm type IVB secretion s...    38   0.004 

>VFG039221 (CBU_0012*) Coxiella Dot/Icm type IVB secretion system translocated
           effector [T4SS secreted effectors - Effector delivery
           system] [Coxiella burnetii RSA 493]
          Length = 812

 Score = 38.2 bits (19), Expect = 0.004
 Identities = 19/19 (100%)
 Strand = Plus / Minus

                              
Query: 17  tactacgtcgccaataagc 35
           |||||||||||||||||||
Sbjct: 762 tactacgtcgccaataagc 744


  Database: VFDB core dataset - genes associated with experimentally
  verified VFs
    Posted date:  Jun 20, 2025  7:30 PM
  Number of letters in database: 5,582,637
  Number of sequences in database:  4496
  
Lambda     K      H
    1.37    0.711     1.31 

Gapped
Lambda     K      H
    1.37    0.711     1.31 


Matrix: blastn matrix:1 -3
Gap Penalties: Existence: 5, Extension: 2
Number of Hits to DB: 655
Number of Sequences: 4496
Number of extensions: 655
Number of successful extensions: 45
Number of sequences better than 1.0e-02: 1
Number of HSP's better than  0.0 without gapping: 1
Number of HSP's successfully gapped in prelim test: 0
Number of HSP's that attempted gapping in prelim test: 44
Number of HSP's gapped (non-prelim): 1
length of query: 242
length of database: 5,582,637
effective HSP length: 15
effective length of query: 227
effective length of database: 5,515,197
effective search space: 1251949719
effective search space used: 1251949719
T: 0
A: 0
X1: 6 (11.9 bits)
X2: 15 (29.7 bits)
S1: 12 (24.3 bits)
S2: 19 (38.2 bits)


 ***** No hits found ******


  Database: VFDB core dataset - genes associated with experimentally
  verified VFs
    Posted date:  Jun 20, 2025  7:30 PM
  Number of letters in database: 5,582,637
  Number of sequences in database:  4496
  
Lambda     K      H
    1.37    0.711     1.31 

Gapped
Lambda     K      H
    1.37    0.711     1.31 


Matrix: blastn matrix:1 -3
Gap Penalties: Existence: 5, Extension: 2
Number of Hits to DB: 656
Number of Sequences: 4496
Number of extensions: 656
Number of successful extensions: 55
Number of sequences better than 1.0e-02: 0
Number of HSP's better than  0.0 without gapping: 0
Number of HSP's successfully gapped in prelim test: 0
Number of HSP's that attempted gapping in prelim test: 55
Number of HSP's gapped (non-prelim): 0
length of query: 241
length of database: 5,582,637
effective HSP length: 15
effective length of query: 226
effective length of database: 5,515,197
effective search space: 1246434522
effective search space used: 1246434522
T: 0
A: 0
X1: 6 (11.9 bits)
X2: 15 (29.7 bits)
S1: 12 (24.3 bits)
S2: 19 (38.2 bits)


 ***** No hits found ******


  Database: VFDB core dataset - genes associated with experimentally
  verified VFs
    Posted date:  Jun 20, 2025  7:30 PM
  Number of letters in database: 5,582,637
  Number of sequences in database:  4496
  
Lambda     K      H
    1.37    0.711     1.31 

Gapped
Lambda     K      H
    1.37    0.711     1.31 


Matrix: blastn matrix:1 -3
Gap Penalties: Existence: 5, Extension: 2
Number of Hits to DB: 762
Number of Sequences: 4496
Number of extensions: 762
Number of successful extensions: 74
Number of sequences better than 1.0e-02: 0
Number of HSP's better than  0.0 without gapping: 0
Number of HSP's successfully gapped in prelim test: 0
Number of HSP's that attempted gapping in prelim test: 74
Number of HSP's gapped (non-prelim): 0
length of query: 240
length of database: 5,582,637
effective HSP length: 15
effective length of query: 225
effective length of database: 5,515,197
effective search space: 1240919325
effective search space used: 1240919325
T: 0
A: 0
X1: 6 (11.9 bits)
X2: 15 (29.7 bits)
S1: 12 (24.3 bits)
S2: 19 (38.2 bits)


 ***** No hits found ******


  Database: VFDB core dataset - genes associated with experimentally
  verified VFs
    Posted date:  Jun 20, 2025  7:30 PM
  Number of letters in database: 5,582,637
  Number of sequences in database:  4496
  
Lambda     K      H
    1.37    0.711     1.31 

Gapped
Lambda     K      H
    1.37    0.711     1.31 


Matrix: blastn matrix:1 -3
Gap Penalties: Existence: 5, Extension: 2
Number of Hits to DB: 398
Number of Sequences: 4496
Number of extensions: 398
Number of successful extensions: 22
Number of sequences better than 1.0e-02: 0
Number of HSP's better than  0.0 without gapping: 0
Number of HSP's successfully gapped in prelim test: 0
Number of HSP's that attempted gapping in prelim test: 22
Number of HSP's gapped (non-prelim): 0
length of query: 239
length of database: 5,582,637
effective HSP length: 15
effective length of query: 224
effective length of database: 5,515,197
effective search space: 1235404128
effective search space used: 1235404128
T: 0
A: 0
X1: 6 (11.9 bits)
X2: 15 (29.7 bits)
S1: 12 (24.3 bits)
S2: 19 (38.2 bits)


 ***** No hits found ******


  Database: VFDB core dataset - genes associated with experimentally
  verified VFs
    Posted date:  Jun 20, 2025  7:30 PM
  Number of letters in database: 5,582,637
  Number of sequences in database:  4496
  
Lambda     K      H
    1.37    0.711     1.31 

Gapped
Lambda     K      H
    1.37    0.711     1.31 


Matrix: blastn matrix:1 -3
Gap Penalties: Existence: 5, Extension: 2
Number of Hits to DB: 366
Number of Sequences: 4496
Number of extensions: 366
Number of successful extensions: 19
Number of sequences better than 1.0e-02: 0
Number of HSP's better than  0.0 without gapping: 0
Number of HSP's successfully gapped in prelim test: 0
Number of HSP's that attempted gapping in prelim test: 19
Number of HSP's gapped (non-prelim): 0
length of query: 239
length of database: 5,582,637
effective HSP length: 15
effective length of query: 224
effective length of database: 5,515,197
effective search space: 1235404128
effective search space used: 1235404128
T: 0
A: 0
X1: 6 (11.9 bits)
X2: 15 (29.7 bits)
S1: 12 (24.3 bits)
S2: 19 (38.2 bits)


 ***** No hits found ******


  Database: VFDB core dataset - genes associated with experimentally
  verified VFs
    Posted date:  Jun 20, 2025  7:30 PM
  Number of letters in database: 5,582,637
  Number of sequences in database:  4496
  
Lambda     K      H
    1.37    0.711     1.31 

Gapped
Lambda     K      H
    1.37    0.711     1.31 


Matrix: blastn matrix:1 -3
Gap Penalties: Existence: 5, Extension: 2
Number of Hits to DB: 533
Number of Sequences: 4496
Number of extensions: 533
Number of successful extensions: 36
Number of sequences better than 1.0e-02: 0
Number of HSP's better than  0.0 without gapping: 0
Number of HSP's successfully gapped in prelim test: 0
Number of HSP's that attempted gapping in prelim test: 36
Number of HSP's gapped (non-prelim): 0
length of query: 237
length of database: 5,582,637
effective HSP length: 15
effective length of query: 222
effective length of database: 5,515,197
effective search space: 1224373734
effective search space used: 1224373734
T: 0
A: 0
X1: 6 (11.9 bits)
X2: 15 (29.7 bits)
S1: 12 (24.3 bits)
S2: 19 (38.2 bits)


 ***** No hits found ******


  Database: VFDB core dataset - genes associated with experimentally
  verified VFs
    Posted date:  Jun 20, 2025  7:30 PM
  Number of letters in database: 5,582,637
  Number of sequences in database:  4496
  
Lambda     K      H
    1.37    0.711     1.31 

Gapped
Lambda     K      H
    1.37    0.711     1.31 


Matrix: blastn matrix:1 -3
Gap Penalties: Existence: 5, Extension: 2
Number of Hits to DB: 56
Number of Sequences: 4496
Number of extensions: 56
Number of successful extensions: 0
Number of sequences better than 1.0e-02: 0
Number of HSP's better than  0.0 without gapping: 0
Number of HSP's successfully gapped in prelim test: 0
Number of HSP's that attempted gapping in prelim test: 0
Number of HSP's gapped (non-prelim): 0
length of query: 236
length of database: 5,582,637
effective HSP length: 15
effective length of query: 221
effective length of database: 5,515,197
effective search space: 1218858537
effective search space used: 1218858537
T: 0
A: 0
X1: 6 (11.9 bits)
X2: 15 (29.7 bits)
S1: 12 (24.3 bits)
S2: 19 (38.2 bits)


 ***** No hits found ******


  Database: VFDB core dataset - genes associated with experimentally
  verified VFs
    Posted date:  Jun 20, 2025  7:30 PM
  Number of letters in database: 5,582,637
  Number of sequences in database:  4496
  
Lambda     K      H
    1.37    0.711     1.31 

Gapped
Lambda     K      H
    1.37    0.711     1.31 


Matrix: blastn matrix:1 -3
Gap Penalties: Existence: 5, Extension: 2
Number of Hits to DB: 534
Number of Sequences: 4496
Number of extensions: 534
Number of successful extensions: 40
Number of sequences better than 1.0e-02: 0
Number of HSP's better than  0.0 without gapping: 0
Number of HSP's successfully gapped in prelim test: 0
Number of HSP's that attempted gapping in prelim test: 40
Number of HSP's gapped (non-prelim): 0
length of query: 235
length of database: 5,582,637
effective HSP length: 15
effective length of query: 220
effective length of database: 5,515,197
effective search space: 1213343340
effective search space used: 1213343340
T: 0
A: 0
X1: 6 (11.9 bits)
X2: 15 (29.7 bits)
S1: 12 (24.3 bits)
S2: 19 (38.2 bits)


 ***** No hits found ******


  Database: VFDB core dataset - genes associated with experimentally
  verified VFs
    Posted date:  Jun 20, 2025  7:30 PM
  Number of letters in database: 5,582,637
  Number of sequences in database:  4496
  
Lambda     K      H
    1.37    0.711     1.31 

Gapped
Lambda     K      H
    1.37    0.711     1.31 


Matrix: blastn matrix:1 -3
Gap Penalties: Existence: 5, Extension: 2
Number of Hits to DB: 1082
Number of Sequences: 4496
Number of extensions: 1082
Number of successful extensions: 64
Number of sequences better than 1.0e-02: 0
Number of HSP's better than  0.0 without gapping: 0
Number of HSP's successfully gapped in prelim test: 0
Number of HSP's that attempted gapping in prelim test: 64
Number of HSP's gapped (non-prelim): 0
length of query: 234
length of database: 5,582,637
effective HSP length: 15
effective length of query: 219
effective length of database: 5,515,197
effective search space: 1207828143
effective search space used: 1207828143
T: 0
A: 0
X1: 6 (11.9 bits)
X2: 15 (29.7 bits)
S1: 12 (24.3 bits)
S2: 19 (38.2 bits)


 ***** No hits found ******


  Database: VFDB core dataset - genes associated with experimentally
  verified VFs
    Posted date:  Jun 20, 2025  7:30 PM
  Number of letters in database: 5,582,637
  Number of sequences in database:  4496
  
Lambda     K      H
    1.37    0.711     1.31 

Gapped
Lambda     K      H
    1.37    0.711     1.31 


Matrix: blastn matrix:1 -3
Gap Penalties: Existence: 5, Extension: 2
Number of Hits to DB: 473
Number of Sequences: 4496
Number of extensions: 473
Number of successful extensions: 33
Number of sequences better than 1.0e-02: 0
Number of HSP's better than  0.0 without gapping: 0
Number of HSP's successfully gapped in prelim test: 0
Number of HSP's that attempted gapping in prelim test: 33
Number of HSP's gapped (non-prelim): 0
length of query: 234
length of database: 5,582,637
effective HSP length: 15
effective length of query: 219
effective length of database: 5,515,197
effective search space: 1207828143
effective search space used: 1207828143
T: 0
A: 0
X1: 6 (11.9 bits)
X2: 15 (29.7 bits)
S1: 12 (24.3 bits)
S2: 19 (38.2 bits)


 ***** No hits found ******


  Database: VFDB core dataset - genes associated with experimentally
  verified VFs
    Posted date:  Jun 20, 2025  7:30 PM
  Number of letters in database: 5,582,637
  Number of sequences in database:  4496
  
Lambda     K      H
    1.37    0.711     1.31 

Gapped
Lambda     K      H
    1.37    0.711     1.31 


Matrix: blastn matrix:1 -3
Gap Penalties: Existence: 5, Extension: 2
Number of Hits to DB: 646
Number of Sequences: 4496
Number of extensions: 646
Number of successful extensions: 36
Number of sequences better than 1.0e-02: 0
Number of HSP's better than  0.0 without gapping: 0
Number of HSP's successfully gapped in prelim test: 0
Number of HSP's that attempted gapping in prelim test: 36
Number of HSP's gapped (non-prelim): 0
length of query: 233
length of database: 5,582,637
effective HSP length: 15
effective length of query: 218
effective length of database: 5,515,197
effective search space: 1202312946
effective search space used: 1202312946
T: 0
A: 0
X1: 6 (11.9 bits)
X2: 15 (29.7 bits)
S1: 12 (24.3 bits)
S2: 19 (38.2 bits)


 ***** No hits found ******


  Database: VFDB core dataset - genes associated with experimentally
  verified VFs
    Posted date:  Jun 20, 2025  7:30 PM
  Number of letters in database: 5,582,637
  Number of sequences in database:  4496
  
Lambda     K      H
    1.37    0.711     1.31 

Gapped
Lambda     K      H
    1.37    0.711     1.31 


Matrix: blastn matrix:1 -3
Gap Penalties: Existence: 5, Extension: 2
Number of Hits to DB: 1097
Number of Sequences: 4496
Number of extensions: 1097
Number of successful extensions: 109
Number of sequences better than 1.0e-02: 0
Number of HSP's better than  0.0 without gapping: 0
Number of HSP's successfully gapped in prelim test: 0
Number of HSP's that attempted gapping in prelim test: 109
Number of HSP's gapped (non-prelim): 0
length of query: 233
length of database: 5,582,637
effective HSP length: 15
effective length of query: 218
effective length of database: 5,515,197
effective search space: 1202312946
effective search space used: 1202312946
T: 0
A: 0
X1: 6 (11.9 bits)
X2: 15 (29.7 bits)
S1: 12 (24.3 bits)
S2: 19 (38.2 bits)


 ***** No hits found ******


  Database: VFDB core dataset - genes associated with experimentally
  verified VFs
    Posted date:  Jun 20, 2025  7:30 PM
  Number of letters in database: 5,582,637
  Number of sequences in database:  4496
  
Lambda     K      H
    1.37    0.711     1.31 

Gapped
Lambda     K      H
    1.37    0.711     1.31 


Matrix: blastn matrix:1 -3
Gap Penalties: Existence: 5, Extension: 2
Number of Hits to DB: 488
Number of Sequences: 4496
Number of extensions: 488
Number of successful extensions: 28
Number of sequences better than 1.0e-02: 0
Number of HSP's better than  0.0 without gapping: 0
Number of HSP's successfully gapped in prelim test: 0
Number of HSP's that attempted gapping in prelim test: 28
Number of HSP's gapped (non-prelim): 0
length of query: 232
length of database: 5,582,637
effective HSP length: 15
effective length of query: 217
effective length of database: 5,515,197
effective search space: 1196797749
effective search space used: 1196797749
T: 0
A: 0
X1: 6 (11.9 bits)
X2: 15 (29.7 bits)
S1: 12 (24.3 bits)
S2: 19 (38.2 bits)


 ***** No hits found ******


  Database: VFDB core dataset - genes associated with experimentally
  verified VFs
    Posted date:  Jun 20, 2025  7:30 PM
  Number of letters in database: 5,582,637
  Number of sequences in database:  4496
  
Lambda     K      H
    1.37    0.711     1.31 

Gapped
Lambda     K      H
    1.37    0.711     1.31 


Matrix: blastn matrix:1 -3
Gap Penalties: Existence: 5, Extension: 2
Number of Hits to DB: 524
Number of Sequences: 4496
Number of extensions: 524
Number of successful extensions: 49
Number of sequences better than 1.0e-02: 0
Number of HSP's better than  0.0 without gapping: 0
Number of HSP's successfully gapped in prelim test: 0
Number of HSP's that attempted gapping in prelim test: 49
Number of HSP's gapped (non-prelim): 0
length of query: 231
length of database: 5,582,637
effective HSP length: 15
effective length of query: 216
effective length of database: 5,515,197
effective search space: 1191282552
effective search space used: 1191282552
T: 0
A: 0
X1: 6 (11.9 bits)
X2: 15 (29.7 bits)
S1: 12 (24.3 bits)
S2: 19 (38.2 bits)


 ***** No hits found ******


  Database: VFDB core dataset - genes associated with experimentally
  verified VFs
    Posted date:  Jun 20, 2025  7:30 PM
  Number of letters in database: 5,582,637
  Number of sequences in database:  4496
  
Lambda     K      H
    1.37    0.711     1.31 

Gapped
Lambda     K      H
    1.37    0.711     1.31 


Matrix: blastn matrix:1 -3
Gap Penalties: Existence: 5, Extension: 2
Number of Hits to DB: 811
Number of Sequences: 4496
Number of extensions: 811
Number of successful extensions: 57
Number of sequences better than 1.0e-02: 0
Number of HSP's better than  0.0 without gapping: 0
Number of HSP's successfully gapped in prelim test: 0
Number of HSP's that attempted gapping in prelim test: 57
Number of HSP's gapped (non-prelim): 0
length of query: 230
length of database: 5,582,637
effective HSP length: 15
effective length of query: 215
effective length of database: 5,515,197
effective search space: 1185767355
effective search space used: 1185767355
T: 0
A: 0
X1: 6 (11.9 bits)
X2: 15 (29.7 bits)
S1: 12 (24.3 bits)
S2: 19 (38.2 bits)


 ***** No hits found ******


  Database: VFDB core dataset - genes associated with experimentally
  verified VFs
    Posted date:  Jun 20, 2025  7:30 PM
  Number of letters in database: 5,582,637
  Number of sequences in database:  4496
  
Lambda     K      H
    1.37    0.711     1.31 

Gapped
Lambda     K      H
    1.37    0.711     1.31 


Matrix: blastn matrix:1 -3
Gap Penalties: Existence: 5, Extension: 2
Number of Hits to DB: 637
Number of Sequences: 4496
Number of extensions: 637
Number of successful extensions: 74
Number of sequences better than 1.0e-02: 0
Number of HSP's better than  0.0 without gapping: 0
Number of HSP's successfully gapped in prelim test: 0
Number of HSP's that attempted gapping in prelim test: 74
Number of HSP's gapped (non-prelim): 0
length of query: 230
length of database: 5,582,637
effective HSP length: 15
effective length of query: 215
effective length of database: 5,515,197
effective search space: 1185767355
effective search space used: 1185767355
T: 0
A: 0
X1: 6 (11.9 bits)
X2: 15 (29.7 bits)
S1: 12 (24.3 bits)
S2: 19 (38.2 bits)


 ***** No hits found ******


  Database: VFDB core dataset - genes associated with experimentally
  verified VFs
    Posted date:  Jun 20, 2025  7:30 PM
  Number of letters in database: 5,582,637
  Number of sequences in database:  4496
  
Lambda     K      H
    1.37    0.711     1.31 

Gapped
Lambda     K      H
    1.37    0.711     1.31 


Matrix: blastn matrix:1 -3
Gap Penalties: Existence: 5, Extension: 2
Number of Hits to DB: 479
Number of Sequences: 4496
Number of extensions: 479
Number of successful extensions: 39
Number of sequences better than 1.0e-02: 0
Number of HSP's better than  0.0 without gapping: 0
Number of HSP's successfully gapped in prelim test: 0
Number of HSP's that attempted gapping in prelim test: 39
Number of HSP's gapped (non-prelim): 0
length of query: 230
length of database: 5,582,637
effective HSP length: 15
effective length of query: 215
effective length of database: 5,515,197
effective search space: 1185767355
effective search space used: 1185767355
T: 0
A: 0
X1: 6 (11.9 bits)
X2: 15 (29.7 bits)
S1: 12 (24.3 bits)
S2: 19 (38.2 bits)


 ***** No hits found ******


  Database: VFDB core dataset - genes associated with experimentally
  verified VFs
    Posted date:  Jun 20, 2025  7:30 PM
  Number of letters in database: 5,582,637
  Number of sequences in database:  4496
  
Lambda     K      H
    1.37    0.711     1.31 

Gapped
Lambda     K      H
    1.37    0.711     1.31 


Matrix: blastn matrix:1 -3
Gap Penalties: Existence: 5, Extension: 2
Number of Hits to DB: 803
Number of Sequences: 4496
Number of extensions: 803
Number of successful extensions: 95
Number of sequences better than 1.0e-02: 0
Number of HSP's better than  0.0 without gapping: 0
Number of HSP's successfully gapped in prelim test: 0
Number of HSP's that attempted gapping in prelim test: 95
Number of HSP's gapped (non-prelim): 0
length of query: 230
length of database: 5,582,637
effective HSP length: 15
effective length of query: 215
effective length of database: 5,515,197
effective search space: 1185767355
effective search space used: 1185767355
T: 0
A: 0
X1: 6 (11.9 bits)
X2: 15 (29.7 bits)
S1: 12 (24.3 bits)
S2: 19 (38.2 bits)


 ***** No hits found ******


  Database: VFDB core dataset - genes associated with experimentally
  verified VFs
    Posted date:  Jun 20, 2025  7:30 PM
  Number of letters in database: 5,582,637
  Number of sequences in database:  4496
  
Lambda     K      H
    1.37    0.711     1.31 

Gapped
Lambda     K      H
    1.37    0.711     1.31 


Matrix: blastn matrix:1 -3
Gap Penalties: Existence: 5, Extension: 2
Number of Hits to DB: 533
Number of Sequences: 4496
Number of extensions: 533
Number of successful extensions: 32
Number of sequences better than 1.0e-02: 0
Number of HSP's better than  0.0 without gapping: 0
Number of HSP's successfully gapped in prelim test: 0
Number of HSP's that attempted gapping in prelim test: 32
Number of HSP's gapped (non-prelim): 0
length of query: 230
length of database: 5,582,637
effective HSP length: 15
effective length of query: 215
effective length of database: 5,515,197
effective search space: 1185767355
effective search space used: 1185767355
T: 0
A: 0
X1: 6 (11.9 bits)
X2: 15 (29.7 bits)
S1: 12 (24.3 bits)
S2: 19 (38.2 bits)


Query= NODE_126_length_229_cov_116.414474
         (229 letters)


 Distribution of 1 Blast Hits on the Query Sequence 

Mouse-over to show defline and scores. Click to show alignments


                                                                 Score    E
Sequences producing significant alignments:                      (bits) Value

VFG002290  (cpb) beta toxin [Beta-toxin (CPB) - Exotoxin] [C...    38   0.004 

>VFG002290 (cpb) beta toxin [Beta-toxin (CPB) - Exotoxin] [Clostridium
           perfringens B str. ATCC 3626]
          Length = 1011

 Score = 38.2 bits (19), Expect = 0.004
 Identities = 19/19 (100%)
 Strand = Plus / Minus

                              
Query: 171 tcacgctccattttaactt 189
           |||||||||||||||||||
Sbjct: 866 tcacgctccattttaactt 848


  Database: VFDB core dataset - genes associated with experimentally
  verified VFs
    Posted date:  Jun 20, 2025  7:30 PM
  Number of letters in database: 5,582,637
  Number of sequences in database:  4496
  
Lambda     K      H
    1.37    0.711     1.31 

Gapped
Lambda     K      H
    1.37    0.711     1.31 


Matrix: blastn matrix:1 -3
Gap Penalties: Existence: 5, Extension: 2
Number of Hits to DB: 663
Number of Sequences: 4496
Number of extensions: 663
Number of successful extensions: 48
Number of sequences better than 1.0e-02: 1
Number of HSP's better than  0.0 without gapping: 1
Number of HSP's successfully gapped in prelim test: 0
Number of HSP's that attempted gapping in prelim test: 47
Number of HSP's gapped (non-prelim): 1
length of query: 229
length of database: 5,582,637
effective HSP length: 15
effective length of query: 214
effective length of database: 5,515,197
effective search space: 1180252158
effective search space used: 1180252158
T: 0
A: 0
X1: 6 (11.9 bits)
X2: 15 (29.7 bits)
S1: 12 (24.3 bits)
S2: 19 (38.2 bits)


 ***** No hits found ******


  Database: VFDB core dataset - genes associated with experimentally
  verified VFs
    Posted date:  Jun 20, 2025  7:30 PM
  Number of letters in database: 5,582,637
  Number of sequences in database:  4496
  
Lambda     K      H
    1.37    0.711     1.31 

Gapped
Lambda     K      H
    1.37    0.711     1.31 


Matrix: blastn matrix:1 -3
Gap Penalties: Existence: 5, Extension: 2
Number of Hits to DB: 524
Number of Sequences: 4496
Number of extensions: 524
Number of successful extensions: 46
Number of sequences better than 1.0e-02: 0
Number of HSP's better than  0.0 without gapping: 0
Number of HSP's successfully gapped in prelim test: 0
Number of HSP's that attempted gapping in prelim test: 46
Number of HSP's gapped (non-prelim): 0
length of query: 229
length of database: 5,582,637
effective HSP length: 15
effective length of query: 214
effective length of database: 5,515,197
effective search space: 1180252158
effective search space used: 1180252158
T: 0
A: 0
X1: 6 (11.9 bits)
X2: 15 (29.7 bits)
S1: 12 (24.3 bits)
S2: 19 (38.2 bits)


 ***** No hits found ******


  Database: VFDB core dataset - genes associated with experimentally
  verified VFs
    Posted date:  Jun 20, 2025  7:30 PM
  Number of letters in database: 5,582,637
  Number of sequences in database:  4496
  
Lambda     K      H
    1.37    0.711     1.31 

Gapped
Lambda     K      H
    1.37    0.711     1.31 


Matrix: blastn matrix:1 -3
Gap Penalties: Existence: 5, Extension: 2
Number of Hits to DB: 373
Number of Sequences: 4496
Number of extensions: 373
Number of successful extensions: 18
Number of sequences better than 1.0e-02: 0
Number of HSP's better than  0.0 without gapping: 0
Number of HSP's successfully gapped in prelim test: 0
Number of HSP's that attempted gapping in prelim test: 18
Number of HSP's gapped (non-prelim): 0
length of query: 229
length of database: 5,582,637
effective HSP length: 15
effective length of query: 214
effective length of database: 5,515,197
effective search space: 1180252158
effective search space used: 1180252158
T: 0
A: 0
X1: 6 (11.9 bits)
X2: 15 (29.7 bits)
S1: 12 (24.3 bits)
S2: 19 (38.2 bits)


 ***** No hits found ******


  Database: VFDB core dataset - genes associated with experimentally
  verified VFs
    Posted date:  Jun 20, 2025  7:30 PM
  Number of letters in database: 5,582,637
  Number of sequences in database:  4496
  
Lambda     K      H
    1.37    0.711     1.31 

Gapped
Lambda     K      H
    1.37    0.711     1.31 


Matrix: blastn matrix:1 -3
Gap Penalties: Existence: 5, Extension: 2
Number of Hits to DB: 633
Number of Sequences: 4496
Number of extensions: 633
Number of successful extensions: 49
Number of sequences better than 1.0e-02: 0
Number of HSP's better than  0.0 without gapping: 0
Number of HSP's successfully gapped in prelim test: 0
Number of HSP's that attempted gapping in prelim test: 49
Number of HSP's gapped (non-prelim): 0
length of query: 229
length of database: 5,582,637
effective HSP length: 15
effective length of query: 214
effective length of database: 5,515,197
effective search space: 1180252158
effective search space used: 1180252158
T: 0
A: 0
X1: 6 (11.9 bits)
X2: 15 (29.7 bits)
S1: 12 (24.3 bits)
S2: 19 (38.2 bits)


Query= NODE_130_length_229_cov_0.967105
         (229 letters)


 Distribution of 1 Blast Hits on the Query Sequence 

Mouse-over to show defline and scores. Click to show alignments


                                                                 Score    E
Sequences producing significant alignments:                      (bits) Value

VFG034636  (cfaC) colonisation factor antigen c, usher [Adhe...   454   e-128 

>VFG034636 (cfaC) colonisation factor antigen c, usher [Adhesive fimbriae -
            Adherence] [Escherichia coli E24377A]
          Length = 2685

 Score =  454 bits (229), Expect = e-128
 Identities = 229/229 (100%)
 Strand = Plus / Plus

                                                                        
Query: 1    gcaaagccagcaaggaaccccagtaatggttctgctttcgcgcaattctcgtgttgacgc 60
            ||||||||||||||||||||||||||||||||||||||||||||||||||||||||||||
Sbjct: 810  gcaaagccagcaaggaaccccagtaatggttctgctttcgcgcaattctcgtgttgacgc 869

                                                                        
Query: 61   ttatcgtaatgagcaacttttgggatcgttttatctcaatagtggttcgcaatttattga 120
            ||||||||||||||||||||||||||||||||||||||||||||||||||||||||||||
Sbjct: 870  ttatcgtaatgagcaacttttgggatcgttttatctcaatagtggttcgcaatttattga 929

                                                                        
Query: 121  taccagttcctttccgcctggcagctacagcgtggcattaaaagtctacgaaaataacca 180
            ||||||||||||||||||||||||||||||||||||||||||||||||||||||||||||
Sbjct: 930  taccagttcctttccgcctggcagctacagcgtggcattaaaagtctacgaaaataacca 989

                                                             
Query: 181  actcacccgcaccgagcttgtgccgtttaccaaaaccggcggtctgact 229
            |||||||||||||||||||||||||||||||||||||||||||||||||
Sbjct: 990  actcacccgcaccgagcttgtgccgtttaccaaaaccggcggtctgact 1038


  Database: VFDB core dataset - genes associated with experimentally
  verified VFs
    Posted date:  Jun 20, 2025  7:30 PM
  Number of letters in database: 5,582,637
  Number of sequences in database:  4496
  
Lambda     K      H
    1.37    0.711     1.31 

Gapped
Lambda     K      H
    1.37    0.711     1.31 


Matrix: blastn matrix:1 -3
Gap Penalties: Existence: 5, Extension: 2
Number of Hits to DB: 656
Number of Sequences: 4496
Number of extensions: 656
Number of successful extensions: 37
Number of sequences better than 1.0e-02: 1
Number of HSP's better than  0.0 without gapping: 1
Number of HSP's successfully gapped in prelim test: 0
Number of HSP's that attempted gapping in prelim test: 36
Number of HSP's gapped (non-prelim): 1
length of query: 229
length of database: 5,582,637
effective HSP length: 15
effective length of query: 214
effective length of database: 5,515,197
effective search space: 1180252158
effective search space used: 1180252158
T: 0
A: 0
X1: 6 (11.9 bits)
X2: 15 (29.7 bits)
S1: 12 (24.3 bits)
S2: 19 (38.2 bits)


 ***** No hits found ******


  Database: VFDB core dataset - genes associated with experimentally
  verified VFs
    Posted date:  Jun 20, 2025  7:30 PM
  Number of letters in database: 5,582,637
  Number of sequences in database:  4496
  
Lambda     K      H
    1.37    0.711     1.31 

Gapped
Lambda     K      H
    1.37    0.711     1.31 


Matrix: blastn matrix:1 -3
Gap Penalties: Existence: 5, Extension: 2
Number of Hits to DB: 625
Number of Sequences: 4496
Number of extensions: 625
Number of successful extensions: 43
Number of sequences better than 1.0e-02: 0
Number of HSP's better than  0.0 without gapping: 0
Number of HSP's successfully gapped in prelim test: 0
Number of HSP's that attempted gapping in prelim test: 43
Number of HSP's gapped (non-prelim): 0
length of query: 221
length of database: 5,582,637
effective HSP length: 15
effective length of query: 206
effective length of database: 5,515,197
effective search space: 1136130582
effective search space used: 1136130582
T: 0
A: 0
X1: 6 (11.9 bits)
X2: 15 (29.7 bits)
S1: 12 (24.3 bits)
S2: 19 (38.2 bits)


 ***** No hits found ******


  Database: VFDB core dataset - genes associated with experimentally
  verified VFs
    Posted date:  Jun 20, 2025  7:30 PM
  Number of letters in database: 5,582,637
  Number of sequences in database:  4496
  
Lambda     K      H
    1.37    0.711     1.31 

Gapped
Lambda     K      H
    1.37    0.711     1.31 


Matrix: blastn matrix:1 -3
Gap Penalties: Existence: 5, Extension: 2
Number of Hits to DB: 431
Number of Sequences: 4496
Number of extensions: 431
Number of successful extensions: 28
Number of sequences better than 1.0e-02: 0
Number of HSP's better than  0.0 without gapping: 0
Number of HSP's successfully gapped in prelim test: 0
Number of HSP's that attempted gapping in prelim test: 28
Number of HSP's gapped (non-prelim): 0
length of query: 218
length of database: 5,582,637
effective HSP length: 15
effective length of query: 203
effective length of database: 5,515,197
effective search space: 1119584991
effective search space used: 1119584991
T: 0
A: 0
X1: 6 (11.9 bits)
X2: 15 (29.7 bits)
S1: 12 (24.3 bits)
S2: 19 (38.2 bits)


Back to Top
Back to Top
		
2004-2025 NIPB, CAMS&PUMC      
