# Supplementary material for: Whole-Genome Sequence Analysis and Subtractive Screening of Lactobacilli in the Searching for New Probiotics to Protect the Mammary Glands
Source: Int J Mol Sci. 2025 Nov 6;26(21):10809. doi: 10.3390/ijms262110809 (PMC12608424; doi:10.3390/ijms262110809)
Supplement: Supplementary file 1 [file ijms-26-10809-s001.zip › Table S8. ClusterBlast scores for query sequence.txt]

ClusterBlast scores for NZ_CP020859.1

Table of genes, locations, strands and annotations of query cluster:
B7R82_RS11305	113267	113972	-	hypothetical protein	
B7R82_RS09995	114316	114514	-	hypothetical protein	
B7R82_RS10000	114806	115037	-	hypothetical protein	
B7R82_RS10005	115073	115868	-	LytTR family DNA-binding domain-containing protein	
B7R82_RS11490	115881	116229	-	GHKL domain-containing protein	
B7R82_RS11495	116393	116894	-	hypothetical protein	
B7R82_RS10015	117169	117286	-	bacteriocin	
B7R82_RS10030	118071	118314	-	Blp family class II bacteriocin	
B7R82_RS10035	118319	118577	-	hypothetical protein	
B7R82_RS10045	119228	119426	-	hypothetical protein	
B7R82_RS10055	120463	121111	-	HAD family phosphatase	
B7R82_RS10060	121224	121566	-	hypothetical protein	
B7R82_RS10065	121586	121853	-	hypothetical protein	


Significant hits: 
1. BGC0000624	salivaricin CRL1328 α peptide/salivaricin CRL1328 β peptide


Details:

>>
1. BGC0000624
Source: salivaricin CRL1328 α peptide/salivaricin CRL1328 β peptide
Type: RiPP
Number of proteins with BLAST hits to this cluster: 7
Cumulative BLAST score: 1390.0

Table of genes, locations, strands and annotations of subject cluster:
ABQ84440.1	ABQ84440.1	47	208	-	putative_peptide
ABQ84441.1	ABQ84441.1	313	570	+	bacteriocin-like_prepeptide
ABQ84442.1	ABQ84442.1	576	770	+	salivaricin_CRL1328_alpha_peptide
ABQ84443.1	ABQ84443.1	788	994	+	salivaricin_CRL1328_beta_peptide
ABQ84444.1	ABQ84444.1	1137	1304	+	putative_salivaricin_immunity_protein
ABQ84445.1	ABQ84445.1	1424	1540	+	salivaricin_induction_peptide
ABQ84446.1	ABQ84446.1	1540	2829	+	sensory_transduction_histidine_kinase
ABQ84447.1	ABQ84447.1	2843	3637	+	salivaricin_response_regulator
ABQ84448.1	ABQ84448.1	3675	3914	+	hypothetical_membrane_protein
ABQ84449.1	ABQ84449.1	4064	6223	+	salivaricin_ABC-transporter
ABQ84450.1	ABQ84450.1	6240	7394	+	salivaricin_export_accesory_protein
ABQ84451.1	ABQ84451.1	7510	7740	+	hypothetical_protein

Table of Blast hits (query gene, subject gene, %identity, blast score, %coverage, e-value):
B7R82_RS10000	ABQ84448.1	87	117	103.94736842105263	4.17e-36
B7R82_RS10005	ABQ84447.1	97	498	100.0	5.46e-181
B7R82_RS11490	ABQ84446.1	87	211	100.0	4.63e-68
B7R82_RS11495	ABQ84446.1	99	280	96.98795180722891	4.17e-94
B7R82_RS10015	ABQ84445.1	100	84	100.0	2.84e-24
B7R82_RS10030	ABQ84442.1	61	52	63.74999999999999	1.26e-10
B7R82_RS10035	ABQ84441.1	79	148	100.0	3.16e-48
