# Supplementary material for: Whole-Genome Sequence Analysis and Subtractive Screening of Lactobacilli in the Searching for New Probiotics to Protect the Mammary Glands
Source: Int J Mol Sci. 2025 Nov 6;26(21):10809. doi: 10.3390/ijms262110809 (PMC12608424; doi:10.3390/ijms262110809)
Supplement: Supplementary file 1 [file ijms-26-10809-s001.zip › Table S2. ANI and DDH.xlsx]

## Sheet: Hárok1
Ligilactobacillus salivarius JCM1046				Ligilactobacillus salivarius JCM1046	Ligilactobacillus salivarius CICC 23174	Ligilactobacillus salivarius LMG 9477 [T]	Ligilactobacillus salivarius CIP103140T	Ligilactobacillus salivarius DSM 20554 [T]	Ligilactobacillus salivarius ACS-116-V-Col5a	Ligilactobacillus salivarius CECT 5713	Ligilactobacillus salivarius cp400 null	Ligilactobacillus salivarius DSM 20555 = ATCC 11741 [T]	Ligilactobacillus salivarius DSM 20555 = ATCC 11741 DSM 20555 [T]	Ligilactobacillus salivarius GJ-24	Ligilactobacillus salivarius NIAS840	Ligilactobacillus salivarius SMXD51	Ligilactobacillus salivarius str. Ren	Ligilactobacillus salivarius UCC118	13 o200.fa
				*	97.20	97.36	97.37	97.45	97.27	97.12	98.76	97.38	97.40	96.99	96.88	97.22	97.33	97.36	97.22
					(71.20)	(72.61)	(72.86)	(70.29)	(71.26)	(71.33)	(78.54)	(72.28)	(69.86)	(70.47)	(70.43)	(72.40)	(71.56)	(71.24)	(69.38)
Ligilactobacillus salivarius CICC 23174				97.30	*	97.01	96.96	96.75	96.42	96.42	96.86	96.99	97.00	97.00	97.49	97.25	96.65	96.55	97.14
				(78.26)		(80.65)	(80.64)	(79.45)	(80.66)	(81.53)	(80.34)	(80.27)	(80.10)	(83.24)	(78.73)	(82.83)	(76.69)	(81.40)	(76.17)
Ligilactobacillus salivarius LMG 9477 [T]				97.33	96.95	*	99.98	97.62	97.23	96.96	97.29	99.99	99.97	96.97	96.97	97.15	97.49	97.20	97.87
				(80.67)	(80.92)		(98.24)	(84.04)	(83.29)	(84.12)	(81.85)	(98.12)	(97.27)	(80.21)	(78.74)	(79.21)	(82.19)	(84.03)	(80.55)
Ligilactobacillus salivarius CIP103140T				97.43	96.96	99.97	*	97.58	97.30	96.89	97.38	99.99	99.98	96.90	97.03	97.13	97.45	97.14	97.97
				(80.63)	(80.96)	(98.05)		(83.81)	(83.28)	(84.16)	(81.97)	(97.90)	(96.97)	(80.43)	(78.47)	(79.18)	(82.05)	(84.03)	(80.58)
Ligilactobacillus salivarius DSM 20554 [T]				97.33	96.79	97.62	97.67	*	97.67	97.15	97.37	97.66	97.64	96.86	96.74	97.06	97.77	97.31	97.81
				(81.73)	(80.60)	(84.99)	(84.94)		(84.45)	(83.94)	(83.87)	(84.87)	(84.63)	(79.78)	(79.28)	(79.58)	(82.92)	(83.90)	(80.67)
Ligilactobacillus salivarius ACS-116-V-Col5a				97.19	96.47	97.36	97.35	97.55	*	97.52	97.11	97.37	97.39	96.57	96.68	96.88	97.99	97.83	97.64
				(78.56)	(80.23)	(82.27)	(82.44)	(82.91)		(86.95)	(81.60)	(82.48)	(81.94)	(77.48)	(74.84)	(77.25)	(81.74)	(86.87)	(77.43)
Ligilactobacillus salivarius CECT 5713				97.19	96.38	97.06	97.05	97.15	97.69	*	96.86	97.07	97.07	96.54	96.69	96.70	97.50	98.42	97.40
				(75.35)	(77.69)	(80.35)	(80.28)	(78.33)	(83.46)		(76.75)	(80.02)	(78.87)	(74.63)	(72.19)	(75.58)	(81.97)	(98.40)	(74.44)
Ligilactobacillus salivarius cp400 null				98.82	97.10	97.47	97.50	97.27	97.09	96.88	*	97.52	97.47	96.71	96.87	97.17	97.32	97.08	97.26
				(83.79)	(75.66)	(77.67)	(78.00)	(78.03)	(78.02)	(76.63)		(77.59)	(75.80)	(76.33)	(73.82)	(76.89)	(75.39)	(76.66)	(73.36)
Ligilactobacillus salivarius DSM 20555 = ATCC 11741 [T]				97.32	96.97	99.97	99.99	97.64	97.23	96.96	97.42	*	99.97	96.90	96.94	97.08	97.51	97.16	97.91
				(79.79)	(80.15)	(96.78)	(96.88)	(83.11)	(82.78)	(83.01)	(81.14)		(96.01)	(79.69)	(77.64)	(78.52)	(81.28)	(83.05)	(79.40)
Ligilactobacillus salivarius DSM 20555 = ATCC 11741 DSM 20555 [T]				97.26	96.94	99.99	99.99	97.63	97.30	96.96	97.32	100.00	*	96.81	97.01	97.08	97.47	97.19	97.95
				(81.24)	(81.50)	(98.45)	(98.60)	(84.51)	(83.95)	(84.12)	(82.69)	(98.60)		(81.12)	(78.94)	(79.53)	(82.55)	(84.07)	(80.92)
Ligilactobacillus salivarius GJ-24				97.23	97.26	97.12	97.10	97.01	96.74	96.57	96.94	97.12	97.13	*	97.74	97.62	96.95	96.75	97.13
				(81.34)	(84.33)	(81.60)	(81.33)	(79.67)	(78.90)	(80.50)	(82.49)	(80.99)	(81.09)		(82.45)	(85.85)	(78.81)	(80.23)	(78.04)
Ligilactobacillus salivarius NIAS840				96.94	97.66	97.08	97.07	96.96	96.97	96.82	97.26	97.07	97.08	97.71	*	97.86	97.10	97.01	97.18
				(79.40)	(78.82)	(77.74)	(77.54)	(77.72)	(74.28)	(75.23)	(77.54)	(77.31)	(77.20)	(80.13)		(79.18)	(76.78)	(75.15)	(76.60)
Ligilactobacillus salivarius SMXD51				97.34	97.57	97.34	97.33	97.07	96.89	96.77	97.23	97.38	97.37	97.70	97.78	*	97.00	96.94	97.07
				(83.54)	(85.09)	(82.59)	(82.56)	(81.26)	(81.01)	(82.43)	(83.89)	(82.30)	(81.11)	(86.86)	(83.41)		(80.23)	(82.36)	(78.53)
Ligilactobacillus salivarius str. Ren				97.40	96.83	97.65	97.64	97.97	98.09	97.70	97.48	97.66	97.64	96.97	97.05	97.02	*	97.94	97.71
				(80.60)	(80.39)	(83.51)	(83.71)	(84.61)	(83.76)	(86.27)	(80.29)	(83.39)	(83.15)	(79.30)	(79.59)	(78.14)		(86.16)	(80.00)
Ligilactobacillus salivarius UCC118				97.44	96.58	97.37	97.34	97.41	97.97	98.40	97.23	97.37	97.40	96.49	96.81	96.80	97.69	*	97.83
				(75.71)	(78.22)	(80.27)	(80.46)	(78.22)	(83.64)	(98.64)	(76.90)	(80.04)	(78.57)	(75.48)	(72.73)	(76.20)	(82.04)		(74.58)
13 o200.fa				97.35	97.00	97.96	97.95	97.84	97.68	97.60	97.37	97.96	97.94	96.93	96.97	96.92	97.65	97.88	*
				(86.66)	(86.15)	(87.48)	(87.58)	(86.49)	(84.83)	(85.70)	(84.89)	(87.32)	(87.07)	(84.45)	(84.89)	(83.41)	(85.76)	(85.71)
